# Supplementary material for: iTRAQ-Based Proteomic Analysis Reveals the Role of the Biological Control Agent, Sinorhizobium fredii Strain Sneb183, in Enhancing Soybean Resistance Against the Soybean Cyst Nematode
Source: Front Plant Sci. 2020 Dec 11;11:597819. doi: 10.3389/fpls.2020.597819 (PMC7759536; doi:10.3389/fpls.2020.597819)
Supplement: Supplementary file 1 [file Data_Sheet_1.zip]

Archive with 7 entries (6 files):
- ⁫supplementary material/supplementary material Table s1 Primers used for qRT-PCR.XLS
- ⁫supplementary material/supplementary material Table s2 DEPs in Sneb183 vs CK_proteingroups.xls
- ⁫supplementary material/supplementary material Table s3 DEPs in Sneb183+J2vsJ2.xlsx
- ⁫supplementary material/supplementary material Table s4 DEPs in Sneb183+J2 vs CK.xls
- ⁫supplementary material/supplementary material Table s5 DEPs in J2vsCK_proteingroups.xls
- ⁫supplementary material/supplementary material Table s6 DEPs in flavonoids and isoflavones synthesis pathway.XLSX
- ⁫supplementary material/
