# Supplementary material for: iTRAQ-Based Proteomic Analysis Reveals the Role of the Biological Control Agent, Sinorhizobium fredii Strain Sneb183, in Enhancing Soybean Resistance Against the Soybean Cyst Nematode
Source: Front Plant Sci. 2020 Dec 11;11:597819. doi: 10.3389/fpls.2020.597819 (PMC7759536; doi:10.3389/fpls.2020.597819)
Supplement: Supplementary file 1 [file Data_Sheet_1.zip › ⁫supplementary material/supplementary material Table s1 Primers used for qRT-PCR.XLS]

## Sheet: Sheet1
Primers used for qRT-PCR
Gene	Forward primer (5'–3')	Reverse primer (5'–3')
Actin11	CGGTGGTTCTATCTTGGCATC	GTCTTTCGCTTCAATAACCCTA
PAL (XM_003521348)	TAACTGGCAGACCCAACTCC	CCATTAACAAGGGCAAGACC
CHS (XM_003537805)	AGTCGTAGTAGACGGTGGAAAAA	AATCAGAGAGGTTGAAATGAAGG
CHR (XM_003548279)	TCCACTGATGCTCATCCTGAC	TTCCATAGCCTCCCATATTCC
IFS (NM_001249093)	GACAGACCATCAGAATTCCGTC	CTAACTTTGGCATCATCACCTT
