# Supplementary material for: iTRAQ-Based Proteomic Analysis Reveals the Role of the Biological Control Agent, Sinorhizobium fredii Strain Sneb183, in Enhancing Soybean Resistance Against the Soybean Cyst Nematode
Source: Front Plant Sci. 2020 Dec 11;11:597819. doi: 10.3389/fpls.2020.597819 (PMC7759536; doi:10.3389/fpls.2020.597819)
Supplement: Supplementary file 1 [file Data_Sheet_1.zip › ⁫supplementary material/supplementary material Table s2 DEPs in Sneb183 vs CK_proteingroups.xls]

## Sheet: (113+114)&(119+121)
Ratio	Accession	Description	OS	GN	PE	SV	UniProtKB entry	Score	Coverage	# Proteins	# Unique Peptides	# Peptides	# PSMs	# AAs	MW [kDa]	calc. pI
0.318	Q9FNP8	40S ribosomal protein S19-3	Arabidopsis thaliana	RPS19C	2	1	[RS193_ARATH]	110.28	20.98 %	2	1	3	8	143	15.7	10.21
0.351	Q9LF30	40S ribosomal protein S19-2	Arabidopsis thaliana	RPS19B	2	1	[RS192_ARATH]	111.53	19.58 %	3	1	3	6	143	15.8	10.14
0.358	Q9ZNS1	40S ribosomal protein S7	Avicennia marina	RPS7	2	1	[RS7_AVIMR]	67.47	10.00 %	3	2	3	7	190	21.9	9.67
0.379	P62785	Histone H4 variant TH011	Triticum aestivum		3	2	[H41_WHEAT]	262.52	51.46 %	6	6	6	63	103	11.4	11.47
0.396	O65819	Histone H2B.3 (Fragment)	Solanum lycopersicum	H2B-3	2	1	[H2B3_SOLLC]	261.66	41.61 %	48	6	6	36	137	15	10.11
0.398	O22647	40S ribosomal protein S16	Fritillaria agrestis	RPS16	2	1	[RS16_FRIAG]	74.52	12.41 %	4	2	2	12	145	16.5	10.48
0.404	P60039	60S ribosomal protein L7-3	Arabidopsis thaliana	RPL7C	2	1	[RL73_ARATH]	123.31	11.98 %	3	3	3	9	242	27.9	9.94
0.411	Q9AT34	40S ribosomal protein S15a	Daucus carota	RPS15A	2	3	[RS15A_DAUCA]	123.9	22.31 %	5	3	3	12	130	14.8	9.94
0.44	P49690	60S ribosomal protein L23	Arabidopsis thaliana	RPL23A	2	3	[RL23_ARATH]	195.11	25.71 %	3	5	5	13	140	15	10.48
0.448	Q9M9W1	60S ribosomal protein L22-2	Arabidopsis thaliana	RPL22B	2	1	[RL222_ARATH]	158	27.42 %	1	2	3	12	124	14	9.55
0.451	P46299	40S ribosomal protein S4	Gossypium hirsutum	RPS4	2	1	[RS4_GOSHI]	267.31	30.53 %	6	4	8	30	262	29.6	10.21
0.481	P59230	60S ribosomal protein L10a-2	Arabidopsis thaliana	RPL10AB	2	1	[R10A2_ARATH]	55.51	7.41 %	4	2	2	5	216	24.4	9.88
0.495	P62302	40S ribosomal protein S13	Glycine max	RPS13	2	1	[RS13_SOYBN]	345.33	56.29 %	7	8	8	30	151	17.1	10.36
0.499	Q84MP7	Probable histone H2A variant 3	Oryza sativa subsp. japonica	Os03g0743400	2	1	[H2AV3_ORYSJ]	242.3	50.36 %	19	3	5	32	137	14.5	10.39
0.513	O22584	40S ribosomal protein S14	Lupinus luteus	RPS14	2	1	[RS14_LUPLU]	143.11	27.33 %	1	2	3	16	150	16.3	10.87
0.52	Q56WD9	3-ketoacyl-CoA thiolase 2, peroxisomal	Arabidopsis thaliana	PED1	1	2	[THIK2_ARATH]	16.95	1.95 %	1	1	1	1	462	48.5	8.34
0.528	O81363	40S ribosomal protein S4	Prunus armeniaca	RPS4	2	1	[RS4_PRUAR]	231.83	24.90 %	2	1	5	21	261	29.5	10.27
0.542	Q9SD46	Peroxidase 36	Arabidopsis thaliana	PER36	2	2	[PER36_ARATH]	110.87	4.65 %	8	1	2	18	344	38.2	5.05
0.563	P46287	60S ribosomal protein L11	Medicago sativa	RPL11	2	1	[RL11_MEDSA]	227.55	24.86 %	4	4	4	43	181	20.7	9.96
0.564	O65759	Histone H2AX	Cicer arietinum	HIS2A	2	1	[H2AX_CICAR]	124.63	20.14 %	26	1	3	22	139	14.6	10.32
0.568	Q9FJZ9	Peroxidase 72	Arabidopsis thaliana	PER72	1	1	[PER72_ARATH]	136.27	8.04 %	1	3	3	24	336	37.4	8.43
0.577	Q9LZH9	60S ribosomal protein L7a-2	Arabidopsis thaliana	RPL7AB	2	1	[RL7A2_ARATH]	64.76	17.97 %	2	3	4	8	256	29	10.15
0.583	P83363	Protein PR-L1 (Fragment)	Lupinus luteus		1	1	[PL1_LUPLU]	22.02	100.00 %	1	1	1	1	20	2.2	4.75
0.586	P46466	26S protease regulatory subunit 4 homolog	Oryza sativa subsp. japonica	TBP2	2	2	[PRS4_ORYSJ]	346.55	25.45 %	1	2	8	21	448	49.6	6.21
0.59	Q9FUL4	60S ribosomal protein L24	Prunus avium	RPL24	2	1	[RL24_PRUAV]	106.78	15.05 %	5	3	3	6	186	21.3	10.62
0.601	Q9LIP2	Proteasome subunit beta type-5-B	Arabidopsis thaliana	PBE2	1	1	[PSB5B_ARATH]	88.95	8.42 %	2	1	2	17	273	29.5	6.23
0.606	Q9STZ3	Phosphoinositide phospholipase C 8	Arabidopsis thaliana	PLC8	2	1	[PLCD8_ARATH]	39.35	1.88 %	1	1	1	5	531	61	8.47
0.606	P50883	60S ribosomal protein L12-1	Arabidopsis thaliana	RPL12A	1	2	[RL121_ARATH]	107.96	16.87 %	3	1	2	21	166	17.9	8.97
0.608	O50003	60S ribosomal protein L12	Prunus armeniaca	RPL12	2	1	[RL12_PRUAR]	113.11	14.46 %	2	1	2	18	166	17.9	8.92
0.608	Q10370	HMG-Y-related protein B (Fragment)	Glycine max		2	1	[HMGYB_SOYBN]	135.93	42.11 %	1	3	4	17	152	16.2	10.67
0.612	Q00423	HMG-Y-related protein A	Glycine max		2	1	[HMGYA_SOYBN]	153.88	40.91 %	1	4	5	18	176	18.8	10.42
0.625	P48534	L-ascorbate peroxidase, cytosolic	Pisum sativum	APX1	1	2	[APX1_PEA]	136.36	23.60 %	1	4	4	20	250	27.2	5.81
0.647	Q9SCM3	40S ribosomal protein S2-4	Arabidopsis thaliana	RPS2D	2	1	[RS24_ARATH]	177.07	15.94 %	4	5	5	25	276	30.1	10.18
0.649	A2YH64	Catalase isozyme B	Oryza sativa subsp. indica	CATB	2	2	[CATA2_ORYSI]	210.14	17.48 %	8	1	6	28	492	56.6	7.05
0.657	P41380	Eukaryotic initiation factor 4A-3	Nicotiana plumbaginifolia		2	1	[IF4A3_NICPL]	253.91	20.20 %	2	1	7	29	391	44.2	5.87
0.66	P85346	Peroxidase 1 (Fragment)	Cycas revoluta		1	1	[PER1_CYCRE]	45.07	100.00 %	2	1	1	3	9	1	4.5
0.664	A7Q5X9	40S ribosomal protein S3a-2	Vitis vinifera	GSVIVT00031140001	3	1	[RS3A2_VITVI]	90.24	12.39 %	7	2	2	7	234	27	10.15
0.664	Q07761	60S ribosomal protein L23a	Nicotiana tabacum	RPL23A	2	1	[RL23A_TOBAC]	44.89	8.44 %	4	1	1	4	154	17.3	10.18
0.673	Q9SDG6	60S ribosomal protein L30	Oryza sativa subsp. japonica	RPL30	3	1	[RL30_ORYSJ]	38.48	9.91 %	7	1	1	4	111	12.4	9.58
0.673	P27081	ADP,ATP carrier protein, mitochondrial (Fragment)	Solanum tuberosum	ANT1	2	1	[ADT2_SOLTU]	466.45	18.65 %	2	2	7	98	386	41.8	9.73
0.677	P49227	60S ribosomal protein L5-2	Arabidopsis thaliana	RPL5B	2	3	[RL52_ARATH]	84	7.97 %	6	2	2	10	301	34.4	9.17
0.679	O82572	Profilin-1	Ricinus communis	PRO1	2	1	[PROF1_RICCO]	129.21	24.43 %	36	2	3	69	131	14.2	4.7
0.681	P40619	HMG1/2-like protein	Ipomoea nil		2	1	[HMGL_IPONI]	28.5	4.86 %	1	1	1	1	144	16	8.85
0.685	P93372	Actin-66 (Fragment)	Nicotiana tabacum		3	1	[ACT4_TOBAC]	768.18	52.68 %	2	1	14	306	336	37.2	5.69
0.687	P93541	Glutamate dehydrogenase	Solanum lycopersicum	GDH1	2	1	[DHE3_SOLLC]	150.95	12.38 %	4	1	4	23	412	44.8	7.17
0.689	Q94JX9	Nascent polypeptide-associated complex subunit alpha-like protein 2	Arabidopsis thaliana	At3g49470	2	2	[NACA2_ARATH]	163.17	12.90 %	1	2	2	24	217	23.7	4.49
0.689	Q9FGI6	NADH-ubiquinone oxidoreductase 75 kDa subunit, mitochondrial	Arabidopsis thaliana	EMB1467	1	2	[NDUS1_ARATH]	112.84	5.48 %	1	1	3	8	748	81.5	6.64
0.691	A2XFC7	L-ascorbate peroxidase 1, cytosolic	Oryza sativa subsp. indica	APX1	2	1	[APX1_ORYSI]	109.39	7.60 %	3	1	2	48	250	27.1	5.49
0.696	P43210	Delta-aminolevulinic acid dehydratase, chloroplastic	Glycine max	HEMB	2	1	[HEM2_SOYBN]	27	3.88 %	1	1	1	1	412	45	7.09
0.701	Q38799	Pyruvate dehydrogenase E1 component subunit beta, mitochondrial	Arabidopsis thaliana	PDH2	1	2	[ODPB_ARATH]	142.94	10.74 %	1	2	3	15	363	39.2	5.83
0.703	P34788	40S ribosomal protein S18	Arabidopsis thaliana	RPS18A	1	1	[RS18_ARATH]	129.48	19.08 %	1	2	3	10	152	17.5	10.54
0.708	Q42676	Transketolase, chloroplastic (Fragment)	Craterostigma plantagineum	TKT3	1	1	[TKTC_CRAPL]	148.7	11.18 %	1	3	4	18	519	56.2	6.15
0.709	Q43089	Beta-fructofuranosidase, cell wall isozyme	Pisum sativum	BFRUCT1	2	1	[INV1_PEA]	91.96	4.86 %	1	2	2	3	555	62.6	7.52
0.716	Q39839	Nucleoside diphosphate kinase 1	Glycine max		2	1	[NDK1_SOYBN]	341.13	40.27 %	5	5	6	114	149	16.4	6.32
0.723	P93508	Calreticulin	Ricinus communis		2	1	[CALR_RICCO]	291.58	18.07 %	3	1	7	37	415	47.5	4.54
0.724	P36183	Endoplasmin homolog	Hordeum vulgare		2	1	[ENPL_HORVU]	299	8.78 %	1	1	9	43	809	92.9	4.94
0.729	Q7M1R5	Superoxide dismutase [Cu-Zn]	Glycine max	SOD1	3	1	[SODC_SOYBN]	137.17	19.74 %	5	1	3	30	152	15.2	5.6
0.731	Q96250	ATP synthase subunit gamma, mitochondrial	Arabidopsis thaliana	ATPC	1	1	[ATPG3_ARATH]	46.67	4.62 %	1	1	1	8	325	35.4	8.9
0.733	Q9M612	Nascent polypeptide-associated complex subunit alpha-like protein	Pinus taeda		2	1	[NACA_PINTA]	103.15	14.63 %	1	2	2	14	205	22.4	4.46
0.74	P46942	ATP-dependent RNA helicase-like protein DB10	Nicotiana sylvestris		2	1	[DB10_NICSY]	63.2	3.79 %	2	1	2	4	607	65.9	9.51
0.746	Q9XFM6	Membrane steroid-binding protein 1	Arabidopsis thaliana	MSBP1	1	2	[MSBP1_ARATH]	71.4	6.82 %	2	1	1	13	220	24.4	4.74
0.746	P52588	Protein disulfide-isomerase	Zea mays	PDI	2	1	[PDI_MAIZE]	56.06	1.95 %	1	1	1	11	513	57.1	5.41
0.747	Q39043	Luminal-binding protein 2	Arabidopsis thaliana	At5g42020	1	2	[BIP2_ARATH]	710.3	22.60 %	1	2	15	107	668	73.5	5.21
0.748	Q0WM29	Methylmalonate-semialdehyde dehydrogenase [acylating], mitochondrial	Arabidopsis thaliana	ALDH6B2	2	2	[MMSA_ARATH]	62.46	1.98 %	1	1	1	4	607	65.9	8.59
0.75	Q42290	Probable mitochondrial-processing peptidase subunit beta	Arabidopsis thaliana	At3g02090	1	2	[MPPB_ARATH]	112.42	6.97 %	1	4	4	6	531	59.1	6.79
0.751	P26204	Non-cyanogenic beta-glucosidase	Trifolium repens		1	1	[BGLS_TRIRP]	11.61	1.42 %	1	1	1	1	493	55.9	6.25
0.754	Q84XG9	IAA-amino acid hydrolase ILR1-like 1	Oryza sativa subsp. indica	ILL1	2	1	[ILL1_ORYSI]	42.8	3.17 %	2	1	1	3	442	47.2	6.04
0.756	P52428	Proteasome subunit alpha type-1	Oryza sativa subsp. japonica	PAF1	2	1	[PSA1_ORYSJ]	142.45	10.00 %	1	1	2	23	270	29.6	5.54
0.76	Q0JHZ2	Zinc finger CCCH domain-containing protein 11	Oryza sativa subsp. japonica	Os01g0834700	2	2	[C3H11_ORYSJ]	22.28	2.46 %	1	1	1	1	366	41.6	5.31
0.763	P26987	Stress-induced protein SAM22	Glycine max		1	1	[SAM22_SOYBN]	360.55	52.53 %	1	6	6	143	158	16.8	4.82
0.768	P25794	Probable aquaporin PIP-type 7a	Pisum sativum	TRG-31	2	2	[PIP2_PEA]	92.57	4.84 %	1	2	2	32	289	31	8.97
0.77	Q6K972	Protein argonaute 1C	Oryza sativa subsp. japonica	AGO1C	2	1	[AGO1C_ORYSJ]	177.57	4.95 %	5	2	4	5	1011	113.1	9.5
0.775	P11428	Superoxide dismutase [Cu-Zn] 2	Zea mays	SODCC.1	2	2	[SODC2_MAIZE]	170.77	25.17 %	20	2	4	47	151	15.1	5.83
0.776	Q9LIB6	COBRA-like protein 8	Arabidopsis thaliana	COBL8	2	1	[COBL8_ARATH]	26.26	1.38 %	2	1	1	1	653	72	8.47
0.777	Q9SCY0	Phosphoglucomutase, chloroplastic	Arabidopsis thaliana	PGMP	1	2	[PGMP_ARATH]	66.97	5.46 %	3	3	3	4	623	67.9	5.74
0.777	Q01292	Ketol-acid reductoisomerase, chloroplastic	Spinacia oleracea	AHRI	1	1	[ILV5_SPIOL]	154.95	12.94 %	1	2	5	10	595	63.7	6.99
0.781	Q9LNE3	Probable fructokinase-2	Arabidopsis thaliana	At1g06030	2	1	[SCRK2_ARATH]	258.73	16.41 %	6	1	6	26	329	35.9	5.03
0.781	Q94A28	Aconitate hydratase 3, mitochondrial	Arabidopsis thaliana	ACO3	1	2	[ACO3M_ARATH]	205.12	5.23 %	1	2	5	39	995	108.4	7.15
0.782	P52866	60S ribosomal protein L36	Daucus carota	RPL36	3	2	[RL36_DAUCA]	40.13	9.43 %	1	1	1	4	106	12.2	9.89
0.782	Q43644	NADH-ubiquinone oxidoreductase 75 kDa subunit, mitochondrial	Solanum tuberosum		2	1	[NDUS1_SOLTU]	205.93	6.91 %	1	2	4	16	738	79.9	6.24
0.784	P52578	Isoflavone reductase homolog	Solanum tuberosum		2	1	[IFRH_SOLTU]	167.59	12.34 %	1	3	4	25	308	33.8	6.62
0.786	B9F3B6	Succinate-semialdehyde dehydrogenase, mitochondrial	Oryza sativa subsp. japonica	ALDH5F1	2	1	[SSDH_ORYSJ]	138.11	5.88 %	2	3	3	7	527	56.1	8.1
0.788	Q9SRH5	Mitochondrial outer membrane protein porin 1	Arabidopsis thaliana	At3g01280	1	3	[VDAC1_ARATH]	63.08	4.35 %	1	1	1	36	276	29.4	8.73
0.788	Q9ZRI8	Formate dehydrogenase, mitochondrial	Hordeum vulgare		2	1	[FDH_HORVU]	219.88	15.92 %	1	3	5	38	377	41.5	7.37
0.788	P10743	Stem 31 kDa glycoprotein	Glycine max	VSPB	2	1	[VSPB_SOYBN]	289.27	28.74 %	1	7	7	24	254	29.3	7.21
0.789	Q9FE65	60S ribosomal protein L34-2	Arabidopsis thaliana	RPL34B	2	1	[RL342_ARATH]	82.11	16.81 %	4	1	2	7	119	13.6	11.59
0.792	P22954	Heat shock cognate 70 kDa protein 2	Arabidopsis thaliana	HSC70-2	2	2	[HSP72_ARATH]	1042.14	38.44 %	4	2	20	203	653	71.3	5.12
0.793	P46301	40S ribosomal protein S25	Solanum lycopersicum	RPS25	3	1	[RS25_SOLLC]	92.44	18.52 %	1	1	2	21	108	11.9	10.73
0.793	Q9XF61	Protein disulfide-isomerase	Datisca glomerata	PDI	2	1	[PDI_DATGL]	127.57	6.90 %	1	2	4	14	507	57.1	4.93
0.796	P31023	Dihydrolipoyl dehydrogenase, mitochondrial	Pisum sativum	LPD	1	2	[DLDH_PEA]	348	19.76 %	1	5	9	80	501	53.3	7.17
0.797	Q9LVL1	Peroxidase 68	Arabidopsis thaliana	PER68	2	1	[PER68_ARATH]	42.92	2.77 %	1	1	1	4	325	35.6	9.31
0.799	Q93YR3	FAM10 family protein At4g22670	Arabidopsis thaliana	At4g22670	1	1	[F10AL_ARATH]	105.52	6.80 %	1	3	3	7	441	46.6	4.93
0.799	P33631	Tubulin beta-2 chain (Fragment)	Anemia phyllitidis	TUBB2	2	1	[TBB2_ANEPH]	728.31	39.17 %	1	1	14	223	411	46.2	4.98
0.799	Q6I544	Germin-like protein 5-1	Oryza sativa subsp. japonica	Os05g0277500	2	1	[GL52_ORYSJ]	115.17	10.41 %	2	1	2	75	221	23.2	8.27
0.804	Q9ZUC1	Quinone oxidoreductase-like protein At1g23740, chloroplastic	Arabidopsis thaliana	At1g23740	1	2	[QORL_ARATH]	172.72	8.55 %	1	4	4	28	386	41	8.35
0.804	P93847	60S ribosomal protein L10	Solanum melongena	RPL10	2	1	[RL10_SOLME]	151.88	18.26 %	11	4	4	7	219	24.7	10.56
0.806	Q38798	Calnexin homolog 2	Arabidopsis thaliana	At5g07340	2	2	[CALX2_ARATH]	35.32	2.63 %	1	1	1	11	532	60.5	4.83
0.807	O22060	Sucrose-phosphate synthase 1	Citrus unshiu	SPS1	2	1	[SPS1_CITUN]	80.58	4.82 %	1	3	3	3	1057	117.8	6.61
0.811	P49358	Serine hydroxymethyltransferase 2, mitochondrial	Flaveria pringlei		2	1	[GLYN_FLAPR]	286.4	18.96 %	3	2	7	25	517	56.9	8.73
0.811	Q9SZ54	Putative glutathione peroxidase 7, chloroplastic	Arabidopsis thaliana	GPX7	2	1	[GPX7_ARATH]	51.22	6.96 %	3	1	2	6	230	25.4	9.52
0.811	Q94KU6	Plastid lipid-associated protein 2, chloroplastic	Brassica campestris	PAP2	1	1	[PAP2_BRACM]	19.31	3.45 %	1	1	1	1	319	34.6	4.84
0.813	P49299	Citrate synthase, glyoxysomal	Cucurbita maxima		1	1	[CYSZ_CUCMA]	125.92	10.85 %	3	4	4	7	516	56.7	8.79
0.815	Q9SG80	Alpha-L-arabinofuranosidase 1	Arabidopsis thaliana	ASD1	1	1	[ASD1_ARATH]	51.88	1.62 %	1	1	1	8	678	75	5.77
0.816	P26300	Enolase	Solanum lycopersicum	PGH1	2	1	[ENO_SOLLC]	332.74	28.38 %	2	1	9	259	444	47.8	5.95
0.816	P37900	Heat shock 70 kDa protein, mitochondrial	Pisum sativum	HSP1	2	1	[HSP7M_PEA]	745.5	28.15 %	1	4	15	76	675	72.3	6.02
0.817	Q06652	Probable phospholipid hydroperoxide glutathione peroxidase	Citrus sinensis	CSA	1	1	[GPX4_CITSI]	147.27	17.37 %	4	2	3	32	167	18.6	6.02
0.818	Q9LZX4	Fasciclin-like arabinogalactan protein 10	Arabidopsis thaliana	FLA10	1	1	[FLA10_ARATH]	69.3	4.27 %	1	2	2	9	422	43.6	5.82
0.819	Q9SEE5	Galactokinase	Arabidopsis thaliana	GAL1	2	2	[GALK1_ARATH]	26.74	4.23 %	1	1	1	1	496	54.3	5.96
0.819	O82531	Proteasome subunit beta type-1	Petunia hybrida	PBF1	2	1	[PSB1_PETHY]	152.78	18.83 %	1	2	3	41	223	24.6	6.76
0.823	P29409	Phosphoglycerate kinase, chloroplastic (Fragment)	Spinacia oleracea		2	2	[PGKH_SPIOL]	427.51	24.02 %	1	1	9	83	433	45.5	6.16
0.826	Q8LBZ7	Succinate dehydrogenase [ubiquinone] iron-sulfur subunit 1, mitochondrial	Arabidopsis thaliana	SDH2-1	1	2	[DHSB1_ARATH]	78.09	7.53 %	2	2	2	7	279	31.2	8.44
0.829	O82796	Phosphoserine phosphatase, chloroplastic	Arabidopsis thaliana	PSP	1	2	[SERB_ARATH]	22.98	5.08 %	1	1	1	3	295	32.3	6.38
0.83	P27819	Acetolactate synthase 3, chloroplastic	Brassica napus		3	1	[ILVB3_BRANA]	87.45	5.98 %	5	3	3	5	652	70.9	6.86
0.831	O81716	Probable protein phosphatase 2C 21	Arabidopsis thaliana	PPC4-2	2	1	[P2C21_ARATH]	70.58	7.61 %	4	3	3	4	355	39.3	5
0.832	A2WXV8	Fructokinase-1	Oryza sativa subsp. indica	FRK1	1	1	[SCRK1_ORYSI]	130.49	9.29 %	5	1	3	12	323	34.7	5.27
0.832	Q9SZY1	Nascent polypeptide-associated complex subunit alpha-like protein 4	Arabidopsis thaliana	At4g10480	2	1	[NACA4_ARATH]	40.59	6.60 %	1	1	1	4	212	23.2	4.42
0.833	Q56YU0	Aldehyde dehydrogenase family 2 member C4	Arabidopsis thaliana	ALDH2C4	1	2	[AL2C4_ARATH]	101.22	4.39 %	1	2	2	14	501	54.3	5.69
1.2	P35494	2,3-bisphosphoglycerate-independent phosphoglycerate mutase	Nicotiana tabacum		2	1	[PMGI_TOBAC]	137.98	6.80 %	1	3	5	23	559	61	6.42
1.201	Q40194	Ras-related protein Rab11D	Lotus japonicus	RAB11D	2	1	[RB11D_LOTJA]	294.94	29.36 %	4	2	6	28	218	24.1	6.6
1.206	P29038	L-lactate dehydrogenase	Zea mays		2	1	[LDH_MAIZE]	36.96	4.24 %	1	1	1	6	354	38.5	8.87
1.207	O22518	40S ribosomal protein SA	Glycine max		2	1	[RSSA_SOYBN]	475.51	37.10 %	7	7	9	89	310	33.9	5.26
1.208	Q7PC86	ABC transporter G family member 35	Arabidopsis thaliana	ABCG35	2	1	[AB35G_ARATH]	263.92	4.99 %	4	2	6	20	1442	162.5	7.9
1.209	Q5S2C3	Protein PIR	Arabidopsis thaliana	PIR	1	1	[PIR_ARATH]	23.07	0.78 %	1	1	1	1	1283	145.4	5.96
1.209	Q8H173	40S ribosomal protein Sa-2	Arabidopsis thaliana	RPSaB	1	2	[RSSA2_ARATH]	170.22	11.07 %	2	2	4	13	280	30.6	5.15
1.21	Q93Y35	Probable 26S proteasome non-ATPase regulatory subunit 6	Arabidopsis thaliana	At4g24820	2	1	[PSMD6_ARATH]	116.53	12.40 %	2	5	5	9	387	44.3	5.99
1.215	P28187	Ras-related protein ARA-4	Arabidopsis thaliana	ARA-4	2	1	[ARA4_ARATH]	70.39	10.28 %	1	1	2	10	214	24	5.06
1.216	Q02909	Phosphoenolpyruvate carboxylase, housekeeping isozyme	Glycine max	PPC16	2	1	[CAPP1_SOYBN]	1431.23	47.67 %	3	7	37	131	967	110.6	5.96
1.224	Q2R2W2	14-3-3-like protein GF14-D	Oryza sativa subsp. japonica	GF14D	2	1	[14334_ORYSJ]	213.92	21.89 %	3	1	6	59	265	29.2	4.91
1.225	Q05045	Chaperonin CPN60-1, mitochondrial	Cucurbita maxima	CPN60-1	1	1	[CH61_CUCMA]	571.18	25.57 %	2	3	15	65	575	61	5.77
1.225	P19142	Phenylalanine ammonia-lyase class 2	Phaseolus vulgaris		3	1	[PAL2_PHAVU]	183.87	8.85 %	2	2	5	10	712	77.3	6.4
1.226	P31926	Sucrose synthase	Vicia faba	SUCS	2	1	[SUSY_VICFA]	1113.93	35.61 %	3	1	26	234	806	92.5	6.15
1.229	P17878	Glyceraldehyde-3-phosphate dehydrogenase, cytosolic	Mesembryanthemum crystallinum	GAPC	2	1	[G3PC_MESCR]	315.44	19.29 %	3	1	8	108	337	36.6	7.06
1.231	O23627	Glycyl-tRNA synthetase 1, mitochondrial	Arabidopsis thaliana	GLYRS-1	2	1	[SYGM1_ARATH]	124.37	5.90 %	1	4	4	11	729	81.9	7.01
1.232	Q9SV20	Coatomer subunit beta-2	Arabidopsis thaliana	At4g31490	1	2	[COPB2_ARATH]	78.21	2.11 %	4	2	2	4	948	106	6.01
1.236	Q8L5U0	COP9 signalosome complex subunit 4	Arabidopsis thaliana	CSN4	1	2	[CSN4_ARATH]	30.99	3.78 %	1	1	1	2	397	44.9	4.98
1.239	Q944T2	Translationally-controlled tumor protein homolog	Glycine max	TCTP	2	1	[TCTP_SOYBN]	329.65	42.26 %	17	7	7	72	168	19	4.73
1.241	P08927	RuBisCO large subunit-binding protein subunit beta, chloroplastic	Pisum sativum		1	2	[RUBB_PEA]	747.14	32.44 %	5	16	16	83	595	62.9	6.04
1.245	Q9FJR0	Regulator of nonsense transcripts 1 homolog	Arabidopsis thaliana	UPF1	1	2	[RENT1_ARATH]	26.56	1.44 %	1	1	1	1	1254	136.8	6.48
1.246	Q10RI7	DEAD-box ATP-dependent RNA helicase 38	Oryza sativa subsp. japonica	Os03g0158200	3	1	[RH38_ORYSJ]	44.29	2.18 %	1	1	1	2	505	55.8	5.74
1.257	Q9SP37	Adenosylhomocysteinase	Lupinus luteus	SAHH	2	1	[SAHH_LUPLU]	419.69	32.37 %	1	4	12	61	485	53.3	5.96
1.258	Q03194	Plasma membrane ATPase 4	Nicotiana plumbaginifolia	PMA4	2	1	[PMA4_NICPL]	907.14	21.22 %	5	4	19	134	952	105.1	6.96
1.258	P80607	Alpha-1,4-glucan-protein synthase [UDP-forming]	Zea mays	UPTG	1	2	[UPTG_MAIZE]	350.78	23.90 %	1	2	8	49	364	41.2	6.13
1.259	Q8LG77	Isocitrate dehydrogenase [NAD] catalytic subunit 6, mitochondrial	Arabidopsis thaliana	IDH6	1	2	[IDH6_ARATH]	168.23	12.57 %	1	1	5	13	374	40.5	7.17
1.259	Q9SE60	Methylenetetrahydrofolate reductase 1	Arabidopsis thaliana	MTHFR1	1	1	[MTHR1_ARATH]	68.62	5.07 %	1	1	2	3	592	66.2	5.82
1.264	Q9FKT3	Ubiquitin carrier protein E2 30	Arabidopsis thaliana	UBC30	2	1	[UBC30_ARATH]	27.09	7.43 %	1	1	1	2	148	16.5	7.33
1.268	P35131	Ubiquitin-conjugating enzyme E2 8	Arabidopsis thaliana	UBC8	1	1	[UBC8_ARATH]	60.74	7.43 %	6	1	1	9	148	16.5	7.88
1.268	P49676	Beta-galactosidase	Brassica oleracea		2	1	[BGAL_BRAOL]	106.96	3.50 %	10	1	3	19	828	93	7.8
1.271	Q9S834	ATP-dependent Clp protease proteolytic subunit 5, chloroplastic	Arabidopsis thaliana	CLPP5	1	1	[CLPP5_ARATH]	50.9	14.09 %	1	2	2	5	298	32.3	8.24
1.272	Q9C7F5	Nuclear transport factor 2	Arabidopsis thaliana	NTF2	2	1	[NTF2_ARATH]	57.44	11.11 %	1	1	1	20	126	14	6.35
1.272	P19595	UTP--glucose-1-phosphate uridylyltransferase	Solanum tuberosum		1	3	[UGPA_SOLTU]	229.11	13.63 %	1	1	6	31	477	51.8	6
1.276	Q7XPY2	Plasma membrane ATPase	Oryza sativa subsp. japonica	Os04g0656100	2	1	[PMA1_ORYSJ]	748.71	20.72 %	4	3	17	111	951	104.8	6.79
1.278	Q9C8H1	ABC transporter C family member 11	Arabidopsis thaliana	ABCC11	2	2	[AB11C_ARATH]	68.05	1.27 %	3	1	2	4	1495	168	7.69
1.28	Q9SF29	Syntaxin-71	Arabidopsis thaliana	SYP71	1	1	[SYP71_ARATH]	70.19	7.52 %	1	2	2	7	266	30	5.22
1.283	Q42961	Phosphoglycerate kinase, chloroplastic	Nicotiana tabacum		2	1	[PGKH_TOBAC]	624.69	32.43 %	3	3	12	104	481	50.1	8.38
1.285	P85086	Ribulose bisphosphate carboxylase/oxygenase activase, chloroplastic (Fragments)	Arachis hypogaea	RCA	1	1	[RCA_ARAHY]	63.4	22.86 %	12	2	2	2	140	15	4.59
1.287	P46465	26S protease regulatory subunit 6A homolog	Oryza sativa subsp. japonica	TBP1	2	2	[PRS6A_ORYSJ]	371.71	27.97 %	1	2	9	48	429	47.8	5.07
1.287	P08824	RuBisCO large subunit-binding protein subunit alpha (Fragment)	Ricinus communis		2	1	[RUBA_RICCO]	575.11	32.53 %	2	5	12	49	495	52.3	4.87
1.288	P46417	Glutathione S-transferase 3	Glycine max	GST3	1	1	[GSTX3_SOYBN]	124.02	17.35 %	3	4	4	5	219	25.9	5.76
1.288	Q9SM64	Superoxide dismutase [Mn], mitochondrial	Prunus persica	SOD	2	1	[SODM_PRUPE]	83.9	10.09 %	2	1	2	22	228	25.4	8.69
1.291	Q9FK68	Ras-related protein RABA1c	Arabidopsis thaliana	RABA1C	1	1	[RAA1C_ARATH]	191.96	31.02 %	6	2	6	27	216	23.9	5.88
1.299	P28582	Calcium-dependent protein kinase	Daucus carota		2	2	[CDPK_DAUCA]	65.85	4.70 %	2	2	2	4	532	60	6.55
1.3	P21342	Pyrophosphate--fructose 6-phosphate 1-phosphotransferase subunit alpha	Solanum tuberosum		1	1	[PFPA_SOLTU]	47.93	3.90 %	1	1	2	3	616	67.1	7.31
1.301	Q10MW3	Pyruvate decarboxylase isozyme 2	Oryza sativa subsp. japonica	PDC2	2	1	[PDC2_ORYSJ]	92.23	5.79 %	12	2	3	10	605	64.7	5.81
1.302	A2XN40	Serine/threonine-protein phosphatase PP2A-2 catalytic subunit	Oryza sativa subsp. indica	PP2A2	2	2	[PP2A2_ORYSI]	68.94	8.79 %	4	1	2	4	307	35.2	5.33
1.305	P37142	Bifunctional aspartokinase/homoserine dehydrogenase, chloroplastic (Fragment)	Daucus carota		1	1	[AKH_DAUCA]	32.86	1.85 %	1	1	1	3	921	100.2	7.15
1.306	P28769	T-complex protein 1 subunit alpha	Arabidopsis thaliana	CCT1	2	1	[TCPA_ARATH]	212.09	14.68 %	1	7	7	13	545	59.2	6.3
1.306	Q01390	Sucrose synthase	Phaseolus aureus	SS1	1	1	[SUSY_PHAAU]	1442.59	40.12 %	3	2	30	302	805	92	6.51
1.311	Q42533	Biotin carboxyl carrier protein of acetyl-CoA carboxylase 1, chloroplastic	Arabidopsis thaliana	BCCP1	1	2	[BCCP1_ARATH]	57.43	6.07 %	2	1	2	2	280	29.6	9.06
1.315	Q9LM02	Cycloartenol-C-24-methyltransferase	Arabidopsis thaliana	SMT1	2	1	[SMT1_ARATH]	40.02	5.95 %	1	2	2	5	336	38.2	6.2
1.317	P50372	Elongation factor Tu, chloroplastic	Codium fragile	tufA	3	1	[EFTU_CODFR]	110.54	8.54 %	8	1	3	13	410	45.5	6.73
1.318	P00052	Cytochrome c	Phaseolus aureus		1	1	[CYC_PHAAU]	86.48	15.32 %	26	1	2	16	111	12.1	9.31
1.321	Q40520	Ras-related protein Rab11C	Nicotiana tabacum	RAB11C	2	1	[RB11C_TOBAC]	77.19	9.91 %	4	1	2	13	222	24.5	7.94
1.327	P29610	Cytochrome c1-2, heme protein, mitochondrial (Fragment)	Solanum tuberosum	CYCL	1	1	[CY12_SOLTU]	211.39	21.15 %	1	2	4	12	260	28.6	5.45
1.327	Q9M5P8	Alpha-soluble NSF attachment protein	Solanum tuberosum		2	1	[SNAA_SOLTU]	81.53	7.64 %	1	2	2	8	288	32.5	5.24
1.343	P86015	Peroxidase 3 (Fragments)	Vitis vinifera		1	1	[PER3_VITVI]	30.7	43.90 %	1	1	1	3	41	4.4	5.01
1.345	P86104	Unknown protein 1 (Fragment)	Vitis rotundifolia		1	1	[UP01_VITRO]	62.52	91.67 %	1	1	1	6	12	1.4	6.37
1.346	P13708	Sucrose synthase	Glycine max	SS	1	2	[SUSY_SOYBN]	1752.41	51.68 %	3	7	38	372	805	92.2	6.48
1.347	Q40313	Caffeoyl-CoA O-methyltransferase	Medicago sativa	CCOMT	1	1	[CAMT_MEDSA]	155.41	20.65 %	1	2	4	15	247	28	5.85
1.349	O48649	ADP-ribosylation factor 1	Salix bakko	ARF1	2	3	[ARF1_SALBA]	463.11	61.88 %	11	9	9	95	181	20.6	6.95
1.35	Q94AU2	25.3 kDa vesicle transport protein	Arabidopsis thaliana	SEC22	2	1	[SEC22_ARATH]	57.09	13.30 %	1	2	2	4	218	25.3	9
1.352	O23087	Calcium-transporting ATPase 2, endoplasmic reticulum-type	Arabidopsis thaliana	ECA2	2	1	[ECA2_ARATH]	27.08	0.85 %	3	1	1	2	1054	115.8	5.48
1.353	O04450	T-complex protein 1 subunit epsilon	Arabidopsis thaliana	At1g24510	2	1	[TCPE_ARATH]	247.81	12.34 %	1	3	7	15	535	59.3	5.66
1.361	Q8H852	Coatomer subunit gamma-1	Oryza sativa subsp. japonica	Os03g0227000	2	2	[COPG1_ORYSJ]	131.7	4.41 %	2	2	3	10	884	98.5	5.21
1.361	Q94FY2	Ferritin, chloroplastic	Malus xiaojinensis		3	1	[FRI_MALXI]	208.94	38.00 %	8	1	8	14	250	28	6.04
1.374	Q43463	Ras-related protein Rab7	Glycine max		2	1	[RAB7_SOYBN]	294.13	51.94 %	1	6	8	26	206	23.1	5.68
1.377	P0C030	NEDD8-like protein RUB1	Oryza sativa subsp. japonica	RUB1	3	1	[RUB1_ORYSJ]	49.22	18.18 %	5	1	1	5	77	8.6	5.48
1.381	Q9SYM5	Probable rhamnose biosynthetic enzyme 1	Arabidopsis thaliana	RHM1	2	1	[RHM1_ARATH]	171.66	7.32 %	1	3	5	9	669	75.3	7.28
1.383	Q9FI61	Ubiquitin carrier protein E2 27	Arabidopsis thaliana	UBC27	2	1	[UBC27_ARATH]	34.66	5.21 %	1	1	1	1	192	21.2	5.12
1.384	Q7DM58	ABC transporter C family member 4	Arabidopsis thaliana	ABCC4	1	2	[AB4C_ARATH]	131.57	2.24 %	8	3	3	7	1516	169	7.65
1.389	Q01474	GTP-binding protein SAR1B	Arabidopsis thaliana	SAR1B	2	1	[SAR1B_ARATH]	268.76	39.90 %	4	1	7	30	193	22	7.05
1.396	Q9SI17	Peroxidase 14	Arabidopsis thaliana	PER14	2	1	[PER14_ARATH]	70.85	4.75 %	2	1	2	4	337	37.2	6.76
1.397	Q40468	Eukaryotic initiation factor 4A-15	Nicotiana tabacum		2	1	[IF415_TOBAC]	708.51	37.53 %	1	2	16	173	413	46.7	5.58
1.399	P93736	Valyl-tRNA synthetase	Arabidopsis thaliana	VALRS	1	2	[SYV_ARATH]	49.66	1.08 %	1	1	1	2	1108	125.8	7.11
1.409	Q9M0V3	DNA damage-binding protein 1a	Arabidopsis thaliana	DDB1A	1	1	[DDB1A_ARATH]	156.65	6.07 %	4	6	6	7	1088	121.2	5.29
1.416	A2Y4S9	Cytochrome c	Oryza sativa subsp. indica	CC-1	2	1	[CYC_ORYSI]	57.94	13.39 %	1	1	1	16	112	12.3	9.32
1.421	Q2QD63	Photosystem II CP47 chlorophyll apoprotein	Cucumis sativus	psbB	3	1	[PSBB_CUCSA]	101.25	7.51 %	78	3	3	6	506	55.9	6.77
1.421	P49092	Asparagine synthetase [glutamine-hydrolyzing] 1	Lotus japonicus	AS1	2	2	[ASNS1_LOTJA]	189.13	10.75 %	7	4	4	15	586	66.4	6.47
1.423	Q9M2L4	Putative calcium-transporting ATPase 11, plasma membrane-type	Arabidopsis thaliana	ACA11	2	1	[ACA11_ARATH]	84.02	1.66 %	4	2	2	2	1025	111.9	6.34
1.434	Q96451	14-3-3-like protein B (Fragment)	Glycine max	GF14B	2	1	[1433B_SOYBN]	616.54	51.42 %	1	10	13	94	247	27.9	4.83
1.443	Q96453	14-3-3-like protein D	Glycine max	GF14D	2	1	[1433D_SOYBN]	675.37	67.82 %	10	10	16	189	261	29.5	4.83
1.455	Q9SDX3	UTP--glucose-1-phosphate uridylyltransferase	Musa acuminata	UGPA	2	1	[UGPA_MUSAC]	401.86	20.34 %	2	1	9	63	467	51.3	5.68
1.458	P28996	Elongation factor 2	Chlorella kessleri		2	1	[EF2_CHLKE]	242.12	5.80 %	1	1	5	64	845	94.1	6.2
1.464	P41210	Caltractin	Atriplex nummularia		2	1	[CATR_ATRNU]	48.69	10.18 %	2	1	1	1	167	19.2	4.96
1.471	Q9LKG7	UTP--glucose-1-phosphate uridylyltransferase	Astragalus penduliflorus	UGP	2	1	[UGPA_ASTPN]	625.17	33.12 %	3	5	14	85	471	51.5	6.29
1.481	P42802	Inositol-3-phosphate synthase	Citrus paradisi		3	1	[INO1_CITPA]	74.8	6.51 %	13	2	3	3	507	56.3	6.07
1.491	Q9SXU1	Proteasome subunit alpha type-7	Cicer arietinum	PAD1	2	1	[PSA7_CICAR]	442.94	37.35 %	5	4	7	71	249	27.1	7.37
1.502	O48682	Formin-like protein 4	Arabidopsis thaliana	FH4	2	2	[FH4_ARATH]	26.57	0.79 %	1	1	1	1	763	84	9.25
1.502	P42653	14-3-3-like protein A	Vicia faba		2	1	[1433A_VICFA]	566.44	37.93 %	14	1	12	260	261	29.4	4.78
1.503	Q08480	Adenylate kinase B	Oryza sativa subsp. japonica	ADK-B	2	1	[KAD2_ORYSJ]	172.47	21.40 %	2	2	5	33	243	26.7	7.8
1.503	Q8VY06	Presequence protease 2, chloroplastic/mitochondrial	Arabidopsis thaliana	PREP2	1	1	[PREP2_ARATH]	79.2	2.59 %	1	2	2	5	1080	121.1	5.49
1.508	P29308	14-3-3-like protein (Fragment)	Spinacia oleracea		2	1	[1433_SPIOL]	275.21	32.27 %	2	3	8	62	220	24.7	5.54
1.51	O04895	Betaine aldehyde dehydrogenase, chloroplastic	Amaranthus hypochondriacus	BADH4	3	1	[BADH_AMAHP]	100.7	8.38 %	1	1	3	18	501	54.5	5.54
1.512	O04658	Probable nucleolar protein 5-1	Arabidopsis thaliana	NOP5-1	2	2	[NOP5A_ARATH]	54.03	3.94 %	2	2	2	3	533	58.7	9.28
1.512	Q9M4T8	Proteasome subunit alpha type-5	Glycine max	PAE1	2	1	[PSA5_SOYBN]	469.54	50.21 %	1	2	8	58	237	26	4.75
1.526	P42738	Chorismate mutase, chloroplastic	Arabidopsis thaliana	CM1	2	2	[CHMU_ARATH]	44.16	6.29 %	1	2	2	2	334	37.6	6.09
1.536	Q39444	Cell division protease ftsH homolog, chloroplastic (Fragment)	Capsicum annuum	FTSH	2	1	[FTSH_CAPAN]	39.99	1.66 %	6	1	1	1	662	71	6.96
1.54	Q655S1	Cell division protease ftsH homolog 2, chloroplastic	Oryza sativa subsp. japonica	FTSH2	3	1	[FTSH2_ORYSJ]	53.56	3.40 %	4	2	2	3	676	72.5	5.72
1.544	Q08479	Adenylate kinase A	Oryza sativa subsp. japonica	ADK-A	2	1	[KAD1_ORYSJ]	225.73	25.73 %	3	2	5	41	241	26.4	8.28
1.555	P86071	Transaldolase (Fragments)	Capsicum annuum var. annuum		1	1	[TALDO_CAPAA]	52.36	45.83 %	1	1	1	7	24	2.6	8.84
1.576	P42855	14 kDa zinc-binding protein (Fragment)	Brassica juncea		3	1	[ZB14_BRAJU]	44.06	10.62 %	1	1	1	4	113	12.6	7.05
1.58	Q94AZ4	Probable calcium-binding protein CML13	Arabidopsis thaliana	CML13	1	1	[CML13_ARATH]	137.67	29.73 %	2	4	4	15	148	16.5	4.94
1.58	P52885	GTP-binding protein SAR1	Nicotiana tabacum	SAR1	2	1	[SAR1_TOBAC]	177.25	26.26 %	1	1	5	19	198	22.9	8.82
1.634	Q03773	Glucan endo-1,3-beta-glucosidase	Glycine max		1	1	[E13A_SOYBN]	212.08	17.00 %	1	4	4	12	347	38.1	8.69
1.638	O04834	GTP-binding protein SAR1A	Arabidopsis thaliana	SAR1A	2	1	[SAR1A_ARATH]	280.63	37.31 %	3	1	7	28	193	22	7.53
1.64	P48977	Alcohol dehydrogenase	Malus domestica	ADH	2	1	[ADH_MALDO]	99.33	7.89 %	1	2	3	13	380	41.4	6.93
1.663	O48964	Isopentenyl-diphosphate Delta-isomerase I	Camptotheca acuminata	IPI1	2	1	[IDI1_CAMAC]	118.68	14.47 %	5	3	3	10	235	27	5.52
1.667	O65084	Proteasome subunit beta type-3	Picea mariana	PBC1	2	1	[PSB3_PICMA]	134.45	15.69 %	1	1	2	13	204	22.9	5.66
1.676	Q41000	ATP synthase subunit delta', mitochondrial	Pisum sativum		3	1	[ATP4_PEA]	108.59	21.83 %	1	4	4	10	197	21.3	7.42
1.678	P93208	14-3-3 protein 2	Solanum lycopersicum	TFT2	3	2	[14332_SOLLC]	545.19	45.28 %	6	3	13	224	254	28.9	4.78
1.691	Q39891	Probable 2-isopropylmalate synthase	Glycine max	GMN56	2	1	[LEU1_SOYBN]	13.63	3.36 %	1	1	1	1	565	61.5	7.11
1.699	Q9SYT0	Annexin D1	Arabidopsis thaliana	ANN1	1	1	[ANXD1_ARATH]	62.78	8.52 %	1	2	2	9	317	36.2	5.38
1.71	Q9MRR9	ATP synthase subunit beta, chloroplastic	Brasenia schreberi	atpB	3	1	[ATPB_BRASC]	370.46	28.31 %	159	1	9	27	498	53.7	5.31
1.719	Q96452	14-3-3-like protein C	Glycine max	GF14C	2	1	[1433C_SOYBN]	546.6	53.88 %	6	7	15	97	258	29.2	4.78
1.729	O49066	Superoxide dismutase [Mn], mitochondrial	Capsicum annuum	SODA	2	1	[SODM_CAPAN]	51.03	12.28 %	1	2	2	10	228	25.5	8.34
1.734	P32110	Probable glutathione S-transferase	Glycine max	HSP26-A	2	1	[GSTX6_SOYBN]	202.98	23.11 %	5	5	5	28	225	26	5.52
1.755	Q0JM17	DEAD-box ATP-dependent RNA helicase 56	Oryza sativa subsp. japonica	Os01g0549700	2	2	[RH56_ORYSJ]	288.73	18.98 %	2	1	8	35	432	48.6	5.72
1.819	P26690	NAD(P)H-dependent 6'-deoxychalcone synthase	Glycine max		1	1	[6DCS_SOYBN]	583.18	57.78 %	1	14	14	90	315	35.5	6.8
1.841	P04464	Calmodulin	Triticum aestivum		1	3	[CALM_WHEAT]	222.03	43.62 %	3	3	5	79	149	16.8	4.25
1.85	Q84VG0	Probable calcium-binding protein CML7	Oryza sativa subsp. japonica	CML7	2	1	[CML7_ORYSJ]	55.96	8.78 %	1	1	1	6	148	16.7	5.06
1.88	P12886	Alcohol dehydrogenase 1	Pisum sativum		3	1	[ADH1_PEA]	257.36	15.79 %	4	4	7	55	380	41.1	6.52
1.909	P19456	ATPase 2, plasma membrane-type	Arabidopsis thaliana	AHA2	1	2	[PMA2_ARATH]	800.1	20.46 %	4	1	18	118	948	104.3	6.99
1.944	Q9LSU1	Proteasome subunit alpha type-5	Oryza sativa subsp. japonica	PAE1	2	1	[PSA5_ORYSJ]	234.62	26.16 %	1	1	4	14	237	26	4.75
1.975	Q75LU8	Calcineurin B-like protein 3	Oryza sativa subsp. japonica	CBL3	1	1	[CNBL3_ORYSJ]	78.75	8.00 %	4	1	2	5	225	25.8	4.88
1.981	P51407	60S acidic ribosomal protein P2-1	Arabidopsis thaliana	RPP2A	2	2	[RLA21_ARATH]	79.23	10.43 %	2	2	2	8	115	11.4	4.61
1.986	Q96450	14-3-3-like protein A	Glycine max	GF14A	2	1	[1433A_SOYBN]	694.32	52.53 %	3	7	14	160	257	29	4.75
1.986	P46266	14-3-3-like protein	Pisum sativum		2	1	[1433_PEA]	752.66	56.92 %	20	6	18	273	260	29.3	4.79
2.018	Q43636	Thioredoxin H-type	Ricinus communis		3	1	[TRXH_RICCO]	81.04	22.88 %	4	3	3	12	118	13	5.85
2.086	Q39258	V-type proton ATPase subunit E1	Arabidopsis thaliana	VHA-E1	1	2	[VATE1_ARATH]	126.35	18.26 %	3	2	4	15	230	26	6.4
2.212	Q9C5W6	14-3-3-like protein GF14 iota	Arabidopsis thaliana	GRF12	2	1	[14312_ARATH]	269.3	33.58 %	2	5	9	68	268	30.5	4.88
2.279	Q39044	Vacuolar-processing enzyme beta-isozyme	Arabidopsis thaliana	At1g62710	2	3	[VPEB_ARATH]	27.56	2.67 %	2	1	1	2	486	53.8	6.28
2.312	P19976	Ferritin-1, chloroplastic	Glycine max		1	4	[FRI1_SOYBN]	217.47	36.40 %	9	1	8	16	250	28	6.04
2.323	P49093	Asparagine synthetase [glutamine-hydrolyzing] 2	Lotus japonicus	AS2	2	2	[ASNS2_LOTJA]	47.29	5.63 %	1	2	2	4	586	65.9	6.14
2.354	Q38900	Peptidyl-prolyl cis-trans isomerase CYP19-1	Arabidopsis thaliana	CYP19-1	1	1	[CP19A_ARATH]	12.8	8.09 %	1	1	1	2	173	18.5	8.43
2.41	P55748	Serine carboxypeptidase II-2 (Fragment)	Hordeum vulgare	CXP;2-2	1	1	[CBP22_HORVU]	24.66	2.75 %	2	1	1	5	436	48.9	6.48
2.434	O04916	Aconitate hydratase, cytoplasmic (Fragment)	Solanum tuberosum		2	1	[ACOC_SOLTU]	237.08	9.74 %	1	1	6	35	616	67.1	6.44
2.523	Q04980	Low-temperature-induced 65 kDa protein	Arabidopsis thaliana	LTI65	2	2	[LTI65_ARATH]	21.7	1.29 %	1	1	1	2	619	65.9	5.16
2.566	Q43470	14-3-3-like protein B	Hordeum vulgare		2	1	[1433B_HORVU]	378.16	37.79 %	10	2	11	104	262	29.7	4.74
3.309	O24111	40S ribosomal protein S5 (Fragment)	Nicotiana plumbaginifolia	RPS5	2	1	[RS5_NICPL]	132.08	27.92 %	3	1	5	9	154	17.1	10.35
4.181	Q9FXT4	Alpha-galactosidase	Oryza sativa subsp. japonica	Os10g0493600	1	1	[AGAL_ORYSJ]	25.76	2.40 %	1	1	1	2	417	45.8	7.94
4.384	Q8H9B6	Caffeoyl-CoA O-methyltransferase	Solanum tuberosum	CCOAOMT	2	1	[CAMT_SOLTU]	227.07	30.17 %	13	1	5	21	242	27.2	5.49
5.021	O82663	Succinate dehydrogenase [ubiquinone] flavoprotein subunit 1, mitochondrial	Arabidopsis thaliana	SDH1-1	1	1	[DHSA1_ARATH]	294.64	15.30 %	1	3	7	21	634	69.6	6.29
5.348	Q41350	Osmotin-like protein	Solanum lycopersicum		1	1	[OLP1_SOLLC]	22.92	3.57 %	1	1	1	3	252	27.2	7.88
16.576	Q9ZP06	Malate dehydrogenase 1, mitochondrial	Arabidopsis thaliana	At1g53240	1	1	[MDHM1_ARATH]	237.14	14.96 %	5	1	4	41	341	35.8	8.35
