# Supplementary material for: iTRAQ-Based Proteomic Analysis Reveals the Role of the Biological Control Agent, Sinorhizobium fredii Strain Sneb183, in Enhancing Soybean Resistance Against the Soybean Cyst Nematode
Source: Front Plant Sci. 2020 Dec 11;11:597819. doi: 10.3389/fpls.2020.597819 (PMC7759536; doi:10.3389/fpls.2020.597819)
Supplement: Supplementary file 1 [file Data_Sheet_1.zip › ⁫supplementary material/supplementary material Table s3 DEPs in Sneb183+J2vsJ2.xlsx]

## Sheet: Sheet1
Ratio	Accession	Description	OS	GN	PE	SV	UniProtKB entry	Score	Coverage	# Proteins	# Unique Peptides	# Peptides	# PSMs	# AAs	MW [kDa]	calc. pI
0.143968	P02238	Leghemoglobin A	Glycine max	LBA	1	2	[LGBA_SOYBN]	300.93	0.5694	1	5	7	38	144	15.4	6.57
0.227998	P02237	Leghemoglobin C3	Glycine max	LGB1	2	2	[LGB3_SOYBN]	247.6	0.4828	1	1	5	52	145	15.6	5.55
0.270929	P04464	Calmodulin	Triticum aestivum		1	3	[CALM_WHEAT]	222.03	0.4362	3	3	5	79	149	16.8	4.25
0.297265	O65084	Proteasome subunit beta type-3	Picea mariana	PBC1	2	1	[PSB3_PICMA]	134.45	0.1569	1	1	2	13	204	22.9	5.66
0.322893	Q9M4T8	Proteasome subunit alpha type-5	Glycine max	PAE1	2	1	[PSA5_SOYBN]	469.54	0.5021	1	2	8	58	237	26	4.75
0.366972	Q41000	ATP synthase subunit delta'; mitochondrial	Pisum sativum		3	1	[ATP4_PEA]	108.59	0.2183	1	4	4	10	197	21.3	7.42
0.388651	P51407	60S acidic ribosomal protein P2-1	Arabidopsis thaliana	RPP2A	2	2	[RLA21_ARATH]	79.23	0.1043	2	2	2	8	115	11.4	4.61
0.403388	Q9LSU1	Proteasome subunit alpha type-5	Oryza sativa subsp. japonica	PAE1	2	1	[PSA5_ORYSJ]	234.62	0.2616	1	1	4	14	237	26	4.75
0.421585	Q9ZP06	Malate dehydrogenase 1; mitochondrial	Arabidopsis thaliana	At1g53240	1	1	[MDHM1_ARATH]	237.14	0.1496	5	1	4	41	341	35.8	8.35
0.430849	O04834	GTP-binding protein SAR1A	Arabidopsis thaliana	SAR1A	2	1	[SAR1A_ARATH]	280.63	0.3731	3	1	7	28	193	22	7.53
0.448029	Q43470	14-3-3-like protein B	Hordeum vulgare		2	1	[1433B_HORVU]	378.16	0.3779	10	2	11	104	262	29.7	4.74
0.453926	O48964	Isopentenyl-diphosphate Delta-isomerase I	Camptotheca acuminata	IPI1	2	1	[IDI1_CAMAC]	118.68	0.1447	5	3	3	10	235	27	5.52
0.455581	Q75LU8	Calcineurin B-like protein 3	Oryza sativa subsp. japonica	CBL3	1	1	[CNBL3_ORYSJ]	78.75	0.08	4	1	2	5	225	25.8	4.88
0.463607	P52885	GTP-binding protein SAR1	Nicotiana tabacum	SAR1	2	1	[SAR1_TOBAC]	177.25	0.2626	1	1	5	19	198	22.9	8.82
0.464037	P26690	NAD(P)H-dependent 6'-deoxychalcone synthase	Glycine max		1	1	[6DCS_SOYBN]	583.18	0.5778	1	14	14	90	315	35.5	6.8
0.465549	P0C030	NEDD8-like protein RUB1	Oryza sativa subsp. japonica	RUB1	3	1	[RUB1_ORYSJ]	49.22	0.1818	5	1	1	5	77	8.6	5.48
0.468384	P28187	Ras-related protein ARA-4	Arabidopsis thaliana	ARA-4	2	1	[ARA4_ARATH]	70.39	0.1028	1	1	2	10	214	24	5.06
0.468384	Q94AZ4	Probable calcium-binding protein CML13	Arabidopsis thaliana	CML13	1	1	[CML13_ARATH]	137.67	0.2973	2	4	4	15	148	16.5	4.94
0.477327	Q38929	Isopentenyl-diphosphate Delta-isomerase I	Arabidopsis thaliana	IPP1	2	2	[IDI1_ARATH]	41.74	0.0386	1	1	1	3	233	27	5.16
0.478469	Q40313	Caffeoyl-CoA O-methyltransferase	Medicago sativa	CCOMT	1	1	[CAMT_MEDSA]	155.41	0.2065	1	2	4	15	247	28	5.85
0.487329	Q9C7F5	Nuclear transport factor 2	Arabidopsis thaliana	NTF2	2	1	[NTF2_ARATH]	57.44	0.1111	1	1	1	20	126	14	6.35
0.50226	Q84VG0	Probable calcium-binding protein CML7	Oryza sativa subsp. japonica	CML7	2	1	[CML7_ORYSJ]	55.96	0.0878	1	1	1	6	148	16.7	5.06
0.505561	A2Y4S9	Cytochrome c	Oryza sativa subsp. indica	CC-1	2	1	[CYC_ORYSI]	57.94	0.1339	1	1	1	16	112	12.3	9.32
0.517866	Q53B70	Chalcone--flavonone isomerase 1B-2	Glycine max	CHI1B2	2	1	[CF1B2_SOYBN]	359.74	0.3142	5	6	7	68	226	25	5.35
0.532481	P42802	Inositol-3-phosphate synthase	Citrus paradisi		3	1	[INO1_CITPA]	74.8	0.0651	13	2	3	3	507	56.3	6.07
0.533903	Q9SDX3	UTP--glucose-1-phosphate uridylyltransferase	Musa acuminata	UGPA	2	1	[UGPA_MUSAC]	401.86	0.2034	2	1	9	63	467	51.3	5.68
0.538793	Q94DM8	Ubiquitin-fold modifier 1	Oryza sativa subsp. japonica	Os01g0962400	3	1	[UFM1_ORYSJ]	94.68	0.2157	4	2	2	6	102	10.4	9.61
0.539665	P29687	Ras-related protein Rab5	Nicotiana tabacum	RAB5	2	1	[RAB5_TOBAC]	103.74	0.18	3	3	3	6	200	21.9	8.38
0.542299	P00052	Cytochrome c	Phaseolus aureus		1	1	[CYC_PHAAU]	86.48	0.1532	26	1	2	16	111	12.1	9.31
0.544959	P42855	14 kDa zinc-binding protein (Fragment)	Brassica juncea		3	1	[ZB14_BRAJU]	44.06	0.1062	1	1	1	4	113	12.6	7.05
0.554631	Q42533	Biotin carboxyl carrier protein of acetyl-CoA carboxylase 1; chloroplastic	Arabidopsis thaliana	BCCP1	1	2	[BCCP1_ARATH]	57.43	0.0607	2	1	2	2	280	29.6	9.06
0.557103	Q43463	Ras-related protein Rab7	Glycine max		2	1	[RAB7_SOYBN]	294.13	0.5194	1	6	8	26	206	23.1	5.68
0.557414	P35614	Eukaryotic peptide chain release factor subunit 1-3	Arabidopsis thaliana	ERF1-3	2	1	[ERF1Z_ARATH]	88.55	0.0713	2	1	3	5	435	49	5.5
0.561798	Q9LKG7	UTP--glucose-1-phosphate uridylyltransferase	Astragalus penduliflorus	UGP	2	1	[UGPA_ASTPN]	625.17	0.3312	3	5	14	85	471	51.5	6.29
0.565611	Q9FK68	Ras-related protein RABA1c	Arabidopsis thaliana	RABA1C	1	1	[RAA1C_ARATH]	191.96	0.3102	6	2	6	27	216	23.9	5.88
0.570451	Q9ZU25	Probable mitochondrial-processing peptidase subunit alpha-1	Arabidopsis thaliana	At1g51980	1	1	[MPPA1_ARATH]	95.61	0.0636	1	1	3	10	503	54.4	6.33
0.574053	Q01474	GTP-binding protein SAR1B	Arabidopsis thaliana	SAR1B	2	1	[SAR1B_ARATH]	268.76	0.399	4	1	7	30	193	22	7.05
0.576037	P42056	Mitochondrial outer membrane protein porin of 36 kDa	Solanum tuberosum		1	2	[VDAC2_SOLTU]	80.95	0.0616	1	2	2	11	276	29.4	8.06
0.580383	Q93XE6	Chalcone--flavonone isomerase 1A	Glycine max	CHI1A	2	1	[CFI1A_SOYBN]	820.43	0.8028	12	7	17	210	218	23.3	6.7
0.584112	O82572	Profilin-1	Ricinus communis	PRO1	2	1	[PROF1_RICCO]	129.21	0.2443	36	2	3	69	131	14.2	4.7
0.585138	Q8H173	40S ribosomal protein Sa-2	Arabidopsis thaliana	RPSaB	1	2	[RSSA2_ARATH]	170.22	0.1107	2	2	4	13	280	30.6	5.15
0.58548	P80607	Alpha-1; 4-glucan-protein synthase [UDP-forming]	Zea mays	UPTG	1	2	[UPTG_MAIZE]	350.78	0.239	1	2	8	49	364	41.2	6.13
0.59453	P19595	UTP--glucose-1-phosphate uridylyltransferase	Solanum tuberosum		1	3	[UGPA_SOLTU]	229.11	0.1363	1	1	6	31	477	51.8	6
0.601323	P83363	Protein PR-L1 (Fragment)	Lupinus luteus		1	1	[PL1_LUPLU]	22.02	1	1	1	1	1	20	2.2	4.75
0.601685	P37829	Fructokinase	Solanum tuberosum		2	1	[SCRK_SOLTU]	285.01	0.2038	6	2	6	40	319	33.7	5.71
0.608643	P00053	Cytochrome c	Cannabis sativa		1	1	[CYC_CANSA]	84.77	0.1532	26	1	2	12	111	12	9.86
0.609756	P46484	Caffeic acid 3-O-methyltransferase	Eucalyptus gunnii	OMT	2	1	[COMT1_EUCGU]	206.38	0.1475	5	2	4	19	366	39.9	5.81
0.610501	Q9S834	ATP-dependent Clp protease proteolytic subunit 5; chloroplastic	Arabidopsis thaliana	CLPP5	1	1	[CLPP5_ARATH]	50.9	0.1409	1	2	2	5	298	32.3	8.24
0.610874	P28188	Ras-related protein RABD2A	Arabidopsis thaliana	RABD2A	1	3	[RBD2A_ARATH]	229.95	0.2266	4	2	4	38	203	22.6	5.16
0.611247	P85413	Alpha-1; 4-glucan-protein synthase [UDP-forming] (Fragments)	Phoenix dactylifera		1	1	[UPTG_PHODC]	227.95	0.8667	1	1	5	52	60	6.8	8.16
0.614628	P85346	Peroxidase 1 (Fragment)	Cycas revoluta		1	1	[PER1_CYCRE]	45.07	1	2	1	1	3	9	1	4.5
0.616143	P93208	14-3-3 protein 2	Solanum lycopersicum	TFT2	3	2	[14332_SOLLC]	545.19	0.4528	6	3	13	224	254	28.9	4.78
0.618812	P80030	Enoyl-[acyl-carrier-protein] reductase [NADH]; chloroplastic	Brassica napus		1	2	[FABI_BRANA]	158.32	0.0857	1	3	3	21	385	40.5	8.66
0.619963	Q8RXV3	Probable protein phosphatase 2C 59	Arabidopsis thaliana	WIN2	1	1	[P2C59_ARATH]	135.7	0.1158	6	3	3	5	311	33.2	4.84
0.621504	Q40271	Inositol-3-phosphate synthase	Mesembryanthemum crystallinum		2	1	[INO1_MESCR]	41.64	0.0586	1	1	2	5	512	56.7	5.49
0.622278	Q9LZX4	Fasciclin-like arabinogalactan protein 10	Arabidopsis thaliana	FLA10	1	1	[FLA10_ARATH]	69.3	0.0427	1	2	2	9	422	43.6	5.82
0.622665	Q56YU0	Aldehyde dehydrogenase family 2 member C4	Arabidopsis thaliana	ALDH2C4	1	2	[AL2C4_ARATH]	101.22	0.0439	1	2	2	14	501	54.3	5.69
0.623441	Q40520	Ras-related protein Rab11C	Nicotiana tabacum	RAB11C	2	1	[RB11C_TOBAC]	77.19	0.0991	4	1	2	13	222	24.5	7.94
0.625	P52578	Isoflavone reductase homolog	Solanum tuberosum		2	1	[IFRH_SOLTU]	167.59	0.1234	1	3	4	25	308	33.8	6.62
0.626566	P52424	Phosphoribosylformylglycinamidine cyclo-ligase; chloroplastic/mitochondrial	Vigna unguiculata	PUR5	2	1	[PUR5_VIGUN]	199.17	0.1546	1	4	5	20	388	40.4	5.78
0.628931	O23708	Proteasome subunit alpha type-2-A	Arabidopsis thaliana	PAB1	1	1	[PSA2A_ARATH]	247.92	0.3489	2	4	6	44	235	25.7	5.69
0.629327	O80925	ADP-ribosylation factor GTPase-activating protein AGD7	Arabidopsis thaliana	AGD7	1	1	[AGD7_ARATH]	33.16	0.0197	1	1	1	2	456	49.2	6.33
0.632911	Q40194	Ras-related protein Rab11D	Lotus japonicus	RAB11D	2	1	[RB11D_LOTJA]	294.94	0.2936	4	2	6	28	218	24.1	6.6
0.632911	Q40401	Calreticulin	Nicotiana plumbaginifolia	CAL1	2	1	[CALR_NICPL]	191.28	0.1587	1	1	6	16	416	47.5	4.61
0.636537	O23044	Peroxidase 3	Arabidopsis thaliana	PER3	1	1	[PER3_ARATH]	82.26	0.0552	6	1	2	60	326	34.9	8.4
0.637755	Q40079	V-type proton ATPase subunit B 2	Hordeum vulgare		2	1	[VATB2_HORVU]	1009.78	0.5031	5	3	18	167	483	53.7	5.24
0.640205	Q96453	14-3-3-like protein D	Glycine max	GF14D	2	1	[1433D_SOYBN]	675.37	0.6782	10	10	16	189	261	29.5	4.83
0.642261	P42738	Chorismate mutase; chloroplastic	Arabidopsis thaliana	CM1	2	2	[CHMU_ARATH]	44.16	0.0629	1	2	2	2	334	37.6	6.09
0.642674	P19023	ATP synthase subunit beta; mitochondrial	Zea mays	ATPB	2	1	[ATPBM_MAIZE]	939.91	0.3671	6	2	15	318	553	59.1	6.42
0.643501	P42055	Mitochondrial outer membrane protein porin of 34 kDa	Solanum tuberosum		1	2	[VDAC1_SOLTU]	32.47	0.0326	1	1	1	10	276	29.6	8.6
0.644745	Q9SRH5	Mitochondrial outer membrane protein porin 1	Arabidopsis thaliana	At3g01280	1	3	[VDAC1_ARATH]	63.08	0.0435	1	1	1	36	276	29.4	8.73
0.645995	Q2R2W2	14-3-3-like protein GF14-D	Oryza sativa subsp. japonica	GF14D	2	1	[14334_ORYSJ]	213.92	0.2189	3	1	6	59	265	29.2	4.91
0.649773	O48551	Proteasome subunit alpha type-6	Glycine max	PAA1	2	2	[PSA6_SOYBN]	549.83	0.5854	2	7	12	78	246	27.4	6.23
0.650195	O65199	Superoxide dismutase [Cu-Zn]; chloroplastic	Vitis vinifera	SODCP	2	1	[SODCP_VITVI]	120.01	0.1604	11	2	3	44	212	21.7	6.35
0.651042	Q00763	Caffeic acid 3-O-methyltransferase 1	Populus tremuloides	OMT1	1	1	[COMT1_POPTM]	95.26	0.1014	10	1	3	13	365	39.8	5.91
0.654879	Q39839	Nucleoside diphosphate kinase 1	Glycine max		2	1	[NDK1_SOYBN]	341.13	0.4027	5	5	6	114	149	16.4	6.32
0.656168	P83291	NADH-cytochrome b5 reductase-like protein	Arabidopsis thaliana	At5g20080	1	2	[NCB5R_ARATH]	131.42	0.0823	1	3	3	15	328	36	8.69
0.658328	O82530	Proteasome subunit alpha type-4	Petunia hybrida	PAC1	2	1	[PSA4_PETHY]	187.15	0.249	3	2	5	25	249	27.2	5.74
0.660939	Q8W3Y4	S-adenosylmethionine synthetase	Phaseolus lunatus	SAMS	2	1	[METK_PHALU]	493.89	0.4949	31	1	13	97	392	43	5.94
0.664011	A2WXV8	Fructokinase-1	Oryza sativa subsp. indica	FRK1	1	1	[SCRK1_ORYSI]	130.49	0.0929	5	1	3	12	323	34.7	5.27
0.665779	O23712	Proteasome subunit alpha type-1-B	Arabidopsis thaliana	PAF2	1	2	[PSA1B_ARATH]	99.88	0.1047	2	1	2	20	277	30.4	5.07
0.668003	Q56YT0	Laccase-3	Arabidopsis thaliana	LAC3	2	2	[LAC3_ARATH]	49.23	0.0439	2	2	2	3	570	64	9.63
0.668449	Q9FQY8	Caffeic acid 3-O-methyltransferase	Capsicum annuum	COMT	2	2	[COMT1_CAPAN]	150.74	0.1783	8	4	5	21	359	39.4	5.95
0.670691	P31656	Probable cinnamyl alcohol dehydrogenase	Medicago sativa	CAD2	1	1	[CADH_MEDSA]	181.47	0.1117	7	3	4	35	358	38.9	5.83
0.670691	P46519	Desiccation protectant protein Lea14 homolog	Glycine max		2	1	[LEA14_SOYBN]	179.83	0.3355	3	5	5	14	152	16.5	5.15
0.670691	Q42484	Disease resistance protein RPS2	Arabidopsis thaliana	RPS2	1	1	[RPS2_ARATH]	10.88	0.0088	1	1	1	2	909	104.6	6.54
0.671141	O81154	Cysteine synthase	Solanum tuberosum		2	1	[CYSK_SOLTU]	203.87	0.1692	3	2	4	19	325	34.3	6.62
0.671592	P49310	Glycine-rich RNA-binding protein GRP1A	Sinapis alba		2	1	[GRP1_SINAL]	49.93	0.1446	3	2	2	10	166	16	5.34
0.672043	O81148	Proteasome subunit alpha type-4	Arabidopsis thaliana	PAC1	1	1	[PSA4_ARATH]	125.9	0.24	3	1	4	13	250	27.5	7.11
0.672495	O82531	Proteasome subunit beta type-1	Petunia hybrida	PBF1	2	1	[PSB1_PETHY]	152.78	0.1883	1	2	3	41	223	24.6	6.76
0.675676	Q9SXU1	Proteasome subunit alpha type-7	Cicer arietinum	PAD1	2	1	[PSA7_CICAR]	442.94	0.3735	5	4	7	71	249	27.1	7.37
0.682594	Q9LNE3	Probable fructokinase-2	Arabidopsis thaliana	At1g06030	2	1	[SCRK2_ARATH]	258.73	0.1641	6	1	6	26	329	35.9	5.03
0.683995	P59263	Ubiquitin	Arabidopsis thaliana	UBQ1	1	1	[UBIQ_ARATH]	283.79	0.6974	3	1	6	629	76	8.5	7.25
0.684463	P22177	Proliferating cell nuclear antigen (Fragment)	Glycine max		2	1	[PCNA_SOYBN]	217.78	0.411	2	6	6	15	236	26.1	4.77
0.685871	P08824	RuBisCO large subunit-binding protein subunit alpha (Fragment)	Ricinus communis		2	1	[RUBA_RICCO]	575.11	0.3253	2	5	12	49	495	52.3	4.87
0.687285	O48649	ADP-ribosylation factor 1	Salix bakko	ARF1	2	3	[ARF1_SALBA]	463.11	0.6188	11	9	9	95	181	20.6	6.95
0.688705	Q9SKP6	Triosephosphate isomerase; chloroplastic	Arabidopsis thaliana	TIM	1	1	[TPIC_ARATH]	119.88	0.1143	2	1	3	11	315	33.3	7.83
0.689655	P26987	Stress-induced protein SAM22	Glycine max		1	1	[SAM22_SOYBN]	360.55	0.5253	1	6	6	143	158	16.8	4.82
0.691085	Q7M1R5	Superoxide dismutase [Cu-Zn]	Glycine max	SOD1	3	1	[SODC_SOYBN]	137.17	0.1974	5	1	3	30	152	15.2	5.6
0.691563	O24047	Malate dehydrogenase; cytoplasmic	Mesembryanthemum crystallinum	MDH	2	1	[MDHC_MESCR]	379.7	0.2139	5	1	6	99	332	35.5	6.43
0.694444	P50746	Probable cinnamyl alcohol dehydrogenase	Eucalyptus botryoides	CAD1	3	1	[CADH_EUCBO]	131.95	0.0732	13	1	2	11	355	38.7	5.99
0.694444	Q9SLY8	Calreticulin	Oryza sativa subsp. japonica	Os07g0246200	1	2	[CALR_ORYSJ]	104.29	0.1038	2	1	3	22	424	48.3	4.63
0.69541	P46248	Aspartate aminotransferase; chloroplastic	Arabidopsis thaliana	ASP5	1	2	[AAT5_ARATH]	270.92	0.1788	1	4	7	26	453	49.8	8.15
0.69735	Q9SF29	Syntaxin-71	Arabidopsis thaliana	SYP71	1	1	[SYP71_ARATH]	70.19	0.0752	1	2	2	7	266	30	5.22
0.701754	O22518	40S ribosomal protein SA	Glycine max		2	1	[RSSA_SOYBN]	475.51	0.371	7	7	9	89	310	33.9	5.26
0.702247	P11428	Superoxide dismutase [Cu-Zn] 2	Zea mays	SODCC.1	2	2	[SODC2_MAIZE]	170.77	0.2517	20	2	4	47	151	15.1	5.83
0.703235	Q9XFM6	Membrane steroid-binding protein 1	Arabidopsis thaliana	MSBP1	1	2	[MSBP1_ARATH]	71.4	0.0682	2	1	1	13	220	24.4	4.74
0.704225	Q38900	Peptidyl-prolyl cis-trans isomerase CYP19-1	Arabidopsis thaliana	CYP19-1	1	1	[CP19A_ARATH]	12.8	0.0809	1	1	1	2	173	18.5	8.43
0.704225	Q9SV68	Putative quinone-oxidoreductase homolog; chloroplastic	Arabidopsis thaliana	At4g13010	2	1	[QORH_ARATH]	23.68	0.0274	1	1	1	2	329	34.4	8.95
0.704722	P17070	Proliferating cell nuclear antigen	Oryza sativa subsp. japonica	Os02g0805200	2	2	[PCNA_ORYSJ]	62.08	0.1179	2	2	2	4	263	29.3	4.75
0.707214	Q9SZY1	Nascent polypeptide-associated complex subunit alpha-like protein 4	Arabidopsis thaliana	At4g10480	2	1	[NACA4_ARATH]	40.59	0.066	1	1	1	4	212	23.2	4.42
0.70922	Q9ZSS6	Threonine dehydratase biosynthetic; chloroplastic	Arabidopsis thaliana	OMR1	1	1	[THD1_ARATH]	21.99	0.027	1	1	1	1	592	64.6	7.55
0.710227	P86071	Transaldolase (Fragments)	Capsicum annuum var. annuum		1	1	[TALDO_CAPAA]	52.36	0.4583	1	1	1	7	24	2.6	8.84
0.712758	O48682	Formin-like protein 4	Arabidopsis thaliana	FH4	2	2	[FH4_ARATH]	26.57	0.0079	1	1	1	1	763	84	9.25
0.715308	Q43636	Thioredoxin H-type	Ricinus communis		3	1	[TRXH_RICCO]	81.04	0.2288	4	3	3	12	118	13	5.85
0.716332	P11574	V-type proton ATPase subunit B1	Arabidopsis thaliana	VHA-B1	2	2	[VATB1_ARATH]	971.73	0.5021	4	2	17	159	486	54.1	5.1
0.716332	P29828	Protein disulfide-isomerase	Medicago sativa	PDI	2	1	[PDI_MEDSA]	290.78	0.1289	1	5	7	31	512	57.1	5.1
0.71736	Q9XF61	Protein disulfide-isomerase	Datisca glomerata	PDI	2	1	[PDI_DATGL]	127.57	0.069	1	2	4	14	507	57.1	4.93
0.722543	Q9ZS21	Lactoylglutathione lyase	Glycine max	GLXI	1	1	[LGUL_SOYBN]	294.87	0.5297	4	9	9	25	185	20.9	5.9
0.727802	Q96558	UDP-glucose 6-dehydrogenase	Glycine max		2	1	[UGDH_SOYBN]	795.95	0.4604	2	11	17	76	480	52.9	6.04
0.728332	O23714	Proteasome subunit beta type-2-A	Arabidopsis thaliana	PBD1	1	1	[PSB2A_ARATH]	173.07	0.1961	3	3	4	8	204	22.5	6.39
0.728332	P52588	Protein disulfide-isomerase	Zea mays	PDI	2	1	[PDI_MAIZE]	56.06	0.0195	1	1	1	11	513	57.1	5.41
0.728863	Q94AU2	25.3 kDa vesicle transport protein	Arabidopsis thaliana	SEC22	2	1	[SEC22_ARATH]	57.09	0.133	1	2	2	4	218	25.3	9
0.729395	P26563	Aspartate aminotransferase P2; mitochondrial (Fragment)	Lupinus angustifolius		2	1	[AATM_LUPAN]	460.06	0.2489	1	6	9	34	454	49.9	7.85
0.729927	P32260	Cysteine synthase; chloroplastic/chromoplastic	Spinacia oleracea	CYSK	1	2	[CYSKP_SPIOL]	110.09	0.0574	2	1	2	11	383	40.6	7.18
0.729927	Q5NAY4	Histidinol dehydrogenase; chloroplastic	Oryza sativa subsp. japonica	HDH	2	1	[HISX_ORYSJ]	64.22	0.055	3	2	2	6	473	50.5	6.47
0.730994	P80609	Unknown protein from spot 146 of 2D-PAGE of etiolated coleoptile (Fragments)	Zea mays		1	1	[UC03_MAIZE]	27.4	0.5	2	1	1	1	18	1.9	8.73
0.730994	Q94JX9	Nascent polypeptide-associated complex subunit alpha-like protein 2	Arabidopsis thaliana	At3g49470	2	2	[NACA2_ARATH]	163.17	0.129	1	2	2	24	217	23.7	4.49
0.732064	O49954	Glycine dehydrogenase [decarboxylating]; mitochondrial	Solanum tuberosum	GDCSP	2	1	[GCSP_SOLTU]	49.69	0.0454	5	1	3	5	1035	112.8	6.98
0.733138	P48496	Triosephosphate isomerase; chloroplastic	Spinacia oleracea	TPIP1	1	1	[TPIC_SPIOL]	134.04	0.1149	2	1	3	26	322	34.4	6.89
0.733138	Q06652	Probable phospholipid hydroperoxide glutathione peroxidase	Citrus sinensis	CSA	1	1	[GPX4_CITSI]	147.27	0.1737	4	2	3	32	167	18.6	6.02
0.735294	Q8RX72	Leucine aminopeptidase 2; chloroplastic	Arabidopsis thaliana	At4g30910	2	1	[AMPL2_ARATH]	112.47	0.0396	5	1	2	16	581	61.3	6.7
0.736377	Q43154	Glutathione reductase; chloroplastic (Fragment)	Spinacia oleracea		2	1	[GSHRP_SPIOL]	155.41	0.0798	4	2	3	19	489	52.6	5.72
0.738007	O04922	Probable glutathione peroxidase 2	Arabidopsis thaliana	GPX2	1	1	[GPX2_ARATH]	122.59	0.1953	3	2	4	12	169	18.9	5.72
0.738007	Q38858	Calreticulin-2	Arabidopsis thaliana	CRT2	1	3	[CALR2_ARATH]	328.18	0.2123	3	2	8	58	424	48.1	4.53
0.74129	Q84XG9	IAA-amino acid hydrolase ILR1-like 1	Oryza sativa subsp. indica	ILL1	2	1	[ILL1_ORYSI]	42.8	0.0317	2	1	1	3	442	47.2	6.04
0.74184	P17817	Pyrroline-5-carboxylate reductase	Glycine max		2	1	[P5CR_SOYBN]	185.86	0.2737	1	4	4	6	274	28.6	8.32
0.74184	P29515	Tubulin beta-7 chain	Arabidopsis thaliana	TUBB7	2	1	[TBB7_ARATH]	894.54	0.4276	1	1	16	202	449	50.7	4.83
0.74184	Q9SZ11	Probable glycerophosphoryl diester phosphodiesterase 2	Arabidopsis thaliana	GPDL2	1	2	[GLPQ2_ARATH]	61.01	0.0132	2	1	1	5	759	82.5	5.73
0.74239	Q6I544	Germin-like protein 5-1	Oryza sativa subsp. japonica	Os05g0277500	2	1	[GL52_ORYSJ]	115.17	0.1041	2	1	2	75	221	23.2	8.27
0.742942	P86015	Peroxidase 3 (Fragments)	Vitis vinifera		1	1	[PER3_VITVI]	30.7	0.439	1	1	1	3	41	4.4	5.01
0.743494	Q41350	Osmotin-like protein	Solanum lycopersicum		1	1	[OLP1_SOLLC]	22.92	0.0357	1	1	1	3	252	27.2	7.88
0.743494	Q9MRR9	ATP synthase subunit beta; chloroplastic	Brasenia schreberi	atpB	3	1	[ATPB_BRASC]	370.46	0.2831	159	1	9	27	498	53.7	5.31
0.746269	P12359	Oxygen-evolving enhancer protein 1; chloroplastic	Spinacia oleracea	PSBO	1	1	[PSBO_SPIOL]	82.34	0.0873	2	1	2	2	332	35.1	5.67
0.746269	Q9C5W6	14-3-3-like protein GF14 iota	Arabidopsis thaliana	GRF12	2	1	[14312_ARATH]	269.3	0.3358	2	5	9	68	268	30.5	4.88
0.746269	Q9M612	Nascent polypeptide-associated complex subunit alpha-like protein	Pinus taeda		2	1	[NACA_PINTA]	103.15	0.1463	1	2	2	14	205	22.4	4.46
0.746826	P45621	Glutamate-1-semialdehyde 2; 1-aminomutase; chloroplastic	Glycine max	GSA1	2	1	[GSA_SOYBN]	281.03	0.2983	8	9	9	18	466	49.6	5.94
0.747943	P42896	Enolase	Ricinus communis		2	1	[ENO_RICCO]	725.57	0.418	2	3	15	542	445	47.9	5.78
0.748503	Q6K669	Leucine aminopeptidase 2; chloroplastic	Oryza sativa subsp. japonica	Os02g0794700	2	1	[AMPL2_ORYSJ]	108.84	0.0435	4	1	2	10	598	61.8	8.1
0.749064	P46266	14-3-3-like protein	Pisum sativum		2	1	[1433_PEA]	752.66	0.5692	20	6	18	273	260	29.3	4.79
0.750751	Q43116	Protein disulfide-isomerase	Ricinus communis		2	1	[PDI_RICCO]	69.62	0.0622	1	2	2	6	498	55.5	5.08
0.751315	Q96450	14-3-3-like protein A	Glycine max	GF14A	2	1	[1433A_SOYBN]	694.32	0.5253	3	7	14	160	257	29	4.75
0.75188	P35131	Ubiquitin-conjugating enzyme E2 8	Arabidopsis thaliana	UBC8	1	1	[UBC8_ARATH]	60.74	0.0743	6	1	1	9	148	16.5	7.88
0.753012	Q9FS87	Isovaleryl-CoA dehydrogenase 2; mitochondrial (Fragment)	Solanum tuberosum	IVD2	1	1	[IVD2_SOLTU]	82.32	0.0524	2	2	2	8	401	43.9	6.54
0.755287	O23346	Imidazoleglycerol-phosphate dehydratase 2	Arabidopsis thaliana	At4g14910	2	2	[HIS7B_ARATH]	16.44	0.0404	1	1	1	2	272	29.4	7.47
0.755287	O24364	2-Cys peroxiredoxin BAS1; chloroplastic	Spinacia oleracea	BAS1	2	1	[BAS1_SPIOL]	115.66	0.117	6	1	3	10	265	28.9	7.87
0.75643	P42653	14-3-3-like protein A	Vicia faba		2	1	[1433A_VICFA]	566.44	0.3793	14	1	12	260	261	29.4	4.78
0.75643	Q69TY4	Peroxiredoxin-2E-1; chloroplastic	Oryza sativa subsp. japonica	PRXIIE-1	2	1	[PR2E1_ORYSJ]	115.13	0.0517	1	2	2	18	232	23.7	8.79
0.757576	Q9LIB6	COBRA-like protein 8	Arabidopsis thaliana	COBL8	2	1	[COBL8_ARATH]	26.26	0.0138	2	1	1	1	653	72	8.47
0.758725	Q9FI61	Ubiquitin carrier protein E2 27	Arabidopsis thaliana	UBC27	2	1	[UBC27_ARATH]	34.66	0.0521	1	1	1	1	192	21.2	5.12
0.761035	Q9ZUC1	Quinone oxidoreductase-like protein At1g23740; chloroplastic	Arabidopsis thaliana	At1g23740	1	2	[QORL_ARATH]	172.72	0.0855	1	4	4	28	386	41	8.35
0.761615	P28011	Aspartate aminotransferase 1	Medicago sativa	AAT-1	2	2	[AAT1_MEDSA]	367.27	0.2177	2	5	9	51	418	45.7	8.9
0.761615	Q2PMV0	ATP synthase subunit beta; chloroplastic	Glycine max	atpB	3	1	[ATPB_SOYBN]	520.31	0.4116	181	3	12	33	498	53.7	5.4
0.763359	O80934	Uncharacterized protein At2g37660; chloroplastic	Arabidopsis thaliana	At2g37660	1	2	[Y2766_ARATH]	26.22	0.0523	1	1	1	7	325	34.9	8.31
0.765111	P46637	Arginase	Arabidopsis thaliana	At4g08900	2	1	[ARGI1_ARATH]	27.57	0.038	1	1	1	2	342	37.3	6.55
0.76746	P49103	Ras-related protein Rab-2-A	Zea mays	RAB2A	2	1	[RAB2A_MAIZE]	335.21	0.4545	2	1	7	36	209	23	7.42
0.768049	Q2QKB3	Splicing factor U2af large subunit A	Triticum aestivum	U2AF65A	2	1	[U2A2A_WHEAT]	29.33	0.0169	1	1	1	4	591	67.9	8.29
0.768049	Q42971	Enolase	Oryza sativa subsp. japonica	ENO1	1	2	[ENO_ORYSJ]	409.84	0.3206	3	4	11	107	446	47.9	5.57
0.768049	Q96452	14-3-3-like protein C	Glycine max	GF14C	2	1	[1433C_SOYBN]	546.6	0.5388	6	7	15	97	258	29.2	4.78
0.76864	P85814	Triosephosphate isomerase (Fragments)	Platanus orientalis		1	1	[TPIS_PLAOI]	54.75	0.3372	1	1	2	4	86	8.9	8.22
0.76864	Q9LEI9	Enolase 2	Hevea brasiliensis	ENO2	1	1	[ENO2_HEVBR]	666.73	0.4337	2	3	15	624	445	47.9	6.29
0.770416	B9F3B6	Succinate-semialdehyde dehydrogenase; mitochondrial	Oryza sativa subsp. japonica	ALDH5F1	2	1	[SSDH_ORYSJ]	138.11	0.0588	2	3	3	7	527	56.1	8.1
0.77101	Q42577	NADH-ubiquinone oxidoreductase 20 kDa subunit; mitochondrial	Arabidopsis thaliana	At5g11770	1	1	[NDUS7_ARATH]	149.11	0.1881	3	4	4	16	218	24	9.44
0.771605	Q9SN86	Malate dehydrogenase; chloroplastic	Arabidopsis thaliana	At3g47520	1	1	[MDHP_ARATH]	336.01	0.1663	1	4	6	41	403	42.4	8.51
0.772201	O22349	Tubulin alpha-3 chain	Eleusine indica	TUBA3	2	1	[TBA3_ELEIN]	754.65	0.3733	7	1	16	175	450	49.6	5.06
0.772798	O82663	Succinate dehydrogenase [ubiquinone] flavoprotein subunit 1; mitochondrial	Arabidopsis thaliana	SDH1-1	1	1	[DHSA1_ARATH]	294.64	0.153	1	3	7	21	634	69.6	6.29
0.777605	O48646	Probable phospholipid hydroperoxide glutathione peroxidase 6; mitochondrial	Arabidopsis thaliana	GPX6	2	2	[GPX6_ARATH]	114.34	0.125	2	2	3	21	232	25.6	9.35
0.777605	Q9SZ54	Putative glutathione peroxidase 7; chloroplastic	Arabidopsis thaliana	GPX7	2	1	[GPX7_ARATH]	51.22	0.0696	3	1	2	6	230	25.4	9.52
0.778816	Q02028	Stromal 70 kDa heat shock-related protein; chloroplastic	Pisum sativum	HSP70	2	1	[HSP7S_PEA]	515.59	0.2635	1	9	15	41	706	75.5	5.35
0.778816	Q9SDS7	V-type proton ATPase subunit C	Arabidopsis thaliana	VHA-C	1	1	[VATC_ARATH]	83.55	0.0613	1	3	3	5	375	42.6	5.54
0.779423	P52904	Pyruvate dehydrogenase E1 component subunit beta; mitochondrial	Pisum sativum		2	1	[ODPB_PEA]	240.26	0.1393	1	3	4	33	359	38.8	6.25
0.781861	Q94A28	Aconitate hydratase 3; mitochondrial	Arabidopsis thaliana	ACO3	1	2	[ACO3M_ARATH]	205.12	0.0523	1	2	5	39	995	108.4	7.15
0.784314	O22683	Cyanate hydratase	Arabidopsis thaliana	CYN	1	1	[CYNS_ARATH]	32.98	0.0774	2	1	1	1	168	18.6	5.63
0.784929	P29610	Cytochrome c1-2; heme protein; mitochondrial (Fragment)	Solanum tuberosum	CYCL	1	1	[CY12_SOLTU]	211.39	0.2115	1	2	4	12	260	28.6	5.45
0.784929	Q9C6I6	Electron transfer flavoprotein subunit alpha; mitochondrial	Arabidopsis thaliana	ETFA	1	1	[ETFA_ARATH]	39.77	0.0523	1	1	1	2	363	38.4	6.92
0.784929	Q9FKT3	Ubiquitin carrier protein E2 30	Arabidopsis thaliana	UBC30	2	1	[UBC30_ARATH]	27.09	0.0743	1	1	1	2	148	16.5	7.33
0.786782	P29516	Tubulin beta-8 chain	Arabidopsis thaliana	TUBB8	2	2	[TBB8_ARATH]	1104.45	0.5523	24	2	20	253	449	50.6	4.83
0.788644	O49006	Pectinesterase/pectinesterase inhibitor 3	Arabidopsis thaliana	PME3	2	2	[PME3_ARATH]	61.47	0.0321	3	1	2	8	592	64.2	8.87
0.789889	P25076	Cytochrome c1-1; heme protein; mitochondrial	Solanum tuberosum	CYCL	2	1	[CY11_SOLTU]	233.85	0.2563	1	4	6	17	320	35.1	7.23
0.790514	Q9LXC9	Soluble inorganic pyrophosphatase 1; chloroplastic	Arabidopsis thaliana	PPA1	1	1	[IPYR1_ARATH]	73.03	0.0333	1	1	1	7	300	33.4	6.01
0.793021	P29308	14-3-3-like protein (Fragment)	Spinacia oleracea		2	1	[1433_SPIOL]	275.21	0.3227	2	3	8	62	220	24.7	5.54
0.793021	P30172	Actin-100 (Fragment)	Solanum tuberosum	AC100	3	1	[ACT12_SOLTU]	847.36	0.6134	4	2	17	306	357	39.5	5.83
0.793021	P55852	Ubiquitin-like protein SMT3	Arabidopsis thaliana	SMT3	1	2	[SMT3_ARATH]	62.21	0.25	1	2	2	14	100	11	5.1
0.793021	P83483	ATP synthase subunit beta-1; mitochondrial	Arabidopsis thaliana	At5g08670	1	1	[ATPBM_ARATH]	635.62	0.2428	5	1	11	202	556	59.6	6.62
0.794281	O23264	Putative selenium-binding protein	Arabidopsis thaliana	At4g14030	2	1	[SBP_ARATH]	106.95	0.0531	1	2	2	8	490	54	5.67
0.794281	P53536	Alpha-1; 4 glucan phosphorylase L isozyme; chloroplastic/amyloplastic	Vicia faba	PHO1	2	2	[PHSL_VICFA]	17.09	0.012	1	1	1	1	1003	113.5	5.82
0.794281	Q9SEE5	Galactokinase	Arabidopsis thaliana	GAL1	2	2	[GALK1_ARATH]	26.74	0.0423	1	1	1	1	496	54.3	5.96
0.796178	P20363	Tubulin alpha-3/alpha-5 chain	Arabidopsis thaliana	TUBA3	2	1	[TBA3_ARATH]	760.14	0.4044	3	3	16	226	450	49.6	5.1
0.796178	Q40255	Probable aldehyde dehydrogenase	Linum usitatissimum	FIS1	2	1	[ALDH_LINUS]	39.35	0.0163	2	1	1	1	551	61	7.28
0.800641	P12460	Tubulin beta-2 chain	Glycine max	TUBB2	3	1	[TBB2_SOYBN]	886.25	0.4209	1	3	16	224	449	50.6	4.91
0.800641	P52428	Proteasome subunit alpha type-1	Oryza sativa subsp. japonica	PAF1	2	1	[PSA1_ORYSJ]	142.45	0.1	1	1	2	23	270	29.6	5.54
0.801282	Q39173	Probable NADP-dependent oxidoreductase P2	Arabidopsis thaliana	P2	2	2	[P2_ARATH]	60.7	0.0612	1	1	2	8	343	38	8.02
0.801282	Q8L940	Pyridoxal biosynthesis protein PDX1.3	Arabidopsis thaliana	PDX13	1	2	[PDX13_ARATH]	111.27	0.1327	4	1	3	7	309	33.2	6.11
0.801925	Q96482	Actin-41 (Fragment)	Solanum lycopersicum		3	1	[ACT1_SOLLC]	743.19	0.5893	3	2	16	231	336	37.1	5.69
0.802568	Q0WM29	Methylmalonate-semialdehyde dehydrogenase [acylating]; mitochondrial	Arabidopsis thaliana	ALDH6B2	2	2	[MMSA_ARATH]	62.46	0.0198	1	1	1	4	607	65.9	8.59
0.803213	P52577	Isoflavone reductase homolog P3	Arabidopsis thaliana	At1g75280	1	1	[IFRH_ARATH]	121.4	0.0645	1	1	2	23	310	33.7	5.94
0.804505	P09842	Granule-bound starch synthase 1; chloroplastic/amyloplastic	Hordeum vulgare	WAXY	1	1	[SSG1_HORVU]	20.2	0.0216	5	1	1	1	603	66.2	7.34
0.805153	P10743	Stem 31 kDa glycoprotein	Glycine max	VSPB	2	1	[VSPB_SOYBN]	289.27	0.2874	1	7	7	24	254	29.3	7.21
0.805483	O50003	60S ribosomal protein L12	Prunus armeniaca	RPL12	2	1	[RL12_PRUAR]	113.11	0.1446	2	1	2	18	166	17.9	8.92
0.806452	P36863	GTP-binding protein yptV4	Volvox carteri	YPTV4	3	1	[YPTV4_VOLCA]	350.01	0.4601	2	1	7	35	213	23.7	7.46
0.806452	P48724	Eukaryotic translation initiation factor 5	Phaseolus vulgaris	EIF5	2	1	[IF5_PHAVU]	47.3	0.0406	3	2	2	2	443	48.9	7.62
0.807103	Q9LEV3	Uncharacterized protein At5g10860; mitochondrial	Arabidopsis thaliana	At5g10860	1	1	[UMP3_ARATH]	79.02	0.1117	1	2	2	7	206	22.7	9.01
0.808407	Q9SU63	Aldehyde dehydrogenase family 2 member B4; mitochondrial	Arabidopsis thaliana	ALDH2B4	1	1	[AL2B4_ARATH]	209.98	0.1041	1	4	5	19	538	58.6	7.46
0.809061	O65735	Fructose-bisphosphate aldolase; cytoplasmic isozyme	Cicer arietinum	ALDC	2	1	[ALF_CICAR]	621.45	0.3008	2	3	11	124	359	38.4	6.65
0.809061	P80499	Cytochrome c oxidase subunit 5B; mitochondrial (Fragment)	Solanum tuberosum		1	1	[COX5B_SOLTU]	46.07	0.5	1	2	2	11	28	3.1	5.01
0.81103	Q8H9B6	Caffeoyl-CoA O-methyltransferase	Solanum tuberosum	CCOAOMT	2	1	[CAMT_SOLTU]	227.07	0.3017	13	1	5	21	242	27.2	5.49
0.811688	Q9SYM5	Probable rhamnose biosynthetic enzyme 1	Arabidopsis thaliana	RHM1	2	1	[RHM1_ARATH]	171.66	0.0732	1	3	5	9	669	75.3	7.28
0.812348	O80988	Glycine dehydrogenase [decarboxylating] 1; mitochondrial	Arabidopsis thaliana	GDCSP	1	1	[GCSP1_ARATH]	173.58	0.0795	7	3	5	10	1044	113.7	6.65
0.812348	Q39613	Peptidyl-prolyl cis-trans isomerase	Catharanthus roseus	PCKR1	2	1	[CYPH_CATRO]	158.63	0.2209	2	3	4	55	172	18.3	8.18
0.812348	Q9SI17	Peroxidase 14	Arabidopsis thaliana	PER14	2	1	[PER14_ARATH]	70.85	0.0475	2	1	2	4	337	37.2	6.76
0.81367	P52575	Isoflavone reductase	Medicago sativa	IFR	1	1	[IFR_MEDSA]	262.28	0.1918	3	4	6	44	318	35.4	5.36
0.814332	O04887	Pectinesterase 2	Citrus sinensis	PECS-2.1	2	1	[PME2_CITSI]	92.45	0.0333	2	2	2	15	510	56.3	9
0.814332	O80719	Probable receptor-like protein kinase At2g47060	Arabidopsis thaliana	At2g47060	2	1	[Y2706_ARATH]	179.41	0.1589	1	3	4	8	365	39.9	7.4
0.814996	Q43843	Ribulose-phosphate 3-epimerase; chloroplastic (Fragment)	Solanum tuberosum		1	1	[RPE_SOLTU]	31.32	0.0571	1	1	1	2	280	29.9	7.9
0.814996	Q8LFC0	Isocitrate dehydrogenase [NAD] regulatory subunit 1; mitochondrial	Arabidopsis thaliana	IDH1	1	2	[IDH1_ARATH]	112.54	0.1199	2	1	4	10	367	39.6	8.13
0.815661	Q9ZSE4	Serine/threonine-protein phosphatase PP2A catalytic subunit	Hevea brasiliensis	PP2A	2	1	[PP2A_HEVBR]	104.31	0.1503	3	2	3	6	306	34.9	5.12
0.817661	Q39445	Tubulin beta chain	Cicer arietinum	TUBB	2	1	[TBB_CICAR]	768.61	0.3942	2	3	15	168	449	50.5	4.84
0.818331	P50346	60S acidic ribosomal protein P0	Glycine max		2	1	[RLA0_SOYBN]	351.15	0.425	2	5	8	59	320	34.1	5.25
0.819672	O64518	Metacaspase-5	Arabidopsis thaliana	AMC5	1	1	[MCA5_ARATH]	49.73	0.0293	2	1	1	7	410	44.8	6.61
0.819672	Q08080	Stromal 70 kDa heat shock-related protein; chloroplastic (Fragment)	Spinacia oleracea	CHSP70	2	1	[HSP7S_SPIOL]	321.81	0.1703	1	2	8	38	599	64.9	4.97
0.819672	Q8L5U0	COP9 signalosome complex subunit 4	Arabidopsis thaliana	CSN4	1	2	[CSN4_ARATH]	30.99	0.0378	1	1	1	2	397	44.9	4.98
0.820345	Q304B9	Neutral ceramidase	Arabidopsis thaliana	At2g38010	3	1	[NCASE_ARATH]	30.52	0.0159	1	1	1	2	757	83.2	8.53
0.824402	P46258	Actin-3	Pisum sativum		2	1	[ACT3_PEA]	835.59	0.5385	4	1	16	317	377	41.6	5.49
0.824402	Q9SGC1	Probable phosphoglucomutase; cytoplasmic 2	Arabidopsis thaliana	At1g70730	1	1	[PGMC2_ARATH]	383.01	0.1607	3	1	9	67	585	63.4	5.82
0.826446	P52421	Phosphoribosylamine--glycine ligase (Fragment)	Vigna unguiculata	PUR2	2	1	[PUR2_VIGUN]	75.28	0.0418	1	1	1	4	311	33	4.72
0.82713	P49044	Vacuolar-processing enzyme	Vicia sativa		1	1	[VPE_VICSA]	65.23	0.0446	1	2	2	5	493	54.3	5.11
0.82713	Q9LIA8	Probable UDP-glucose 6-dehydrogenase 1	Arabidopsis thaliana	UGD1	1	1	[UGDH1_ARATH]	377.93	0.1792	2	1	7	39	480	53.1	6
0.82713	Q9M4S8	Triosephosphate isomerase; chloroplastic	Fragaria ananassa	TPI	2	1	[TPIC_FRAAN]	159.75	0.172	2	2	4	11	314	33.5	7.8
0.829187	P43333	U2 small nuclear ribonucleoprotein A'	Arabidopsis thaliana	At1g09760	2	2	[RU2A_ARATH]	74.17	0.0924	1	2	2	3	249	28	6.05
0.829876	Q9XES0	1-deoxy-D-xylulose 5-phosphate reductoisomerase; chloroplastic	Mentha piperita	DXR	2	2	[DXR_MENPI]	68.2	0.0511	2	1	2	4	470	51	6.27
0.831255	Q9SCV9	Beta-galactosidase 3	Arabidopsis thaliana	BGAL3	1	1	[BGAL3_ARATH]	79.23	0.0654	3	2	4	5	856	95.1	7.21
0.831947	P49093	Asparagine synthetase [glutamine-hydrolyzing] 2	Lotus japonicus	AS2	2	2	[ASNS2_LOTJA]	47.29	0.0563	1	2	2	4	586	65.9	6.14
0.832639	P94014	Germin-like protein subfamily 2 member 1	Arabidopsis thaliana	GLP4	2	1	[GL21_ARATH]	121.17	0.1111	7	1	2	80	207	21.6	6.28
0.832639	Q43644	NADH-ubiquinone oxidoreductase 75 kDa subunit; mitochondrial	Solanum tuberosum		2	1	[NDUS1_SOLTU]	205.93	0.0691	1	2	4	16	738	79.9	6.24
1.20048	O81363	40S ribosomal protein S4	Prunus armeniaca	RPS4	2	1	[RS4_PRUAR]	231.83	0.249	2	1	5	21	261	29.5	10.27
1.20048	P43210	Delta-aminolevulinic acid dehydratase; chloroplastic	Glycine max	HEMB	2	1	[HEM2_SOYBN]	27	0.0388	1	1	1	1	412	45	7.09
1.20192	Q9FLF0	40S ribosomal protein S9-2	Arabidopsis thaliana	RPS9C	2	1	[RS92_ARATH]	252.07	0.2538	2	6	6	17	197	23.1	10.35
1.20337	P22200	Pyruvate kinase; cytosolic isozyme	Solanum tuberosum		2	1	[KPYC_SOLTU]	258.09	0.1431	1	1	6	19	510	55.1	7.02
1.20627	P51061	Phosphoenolpyruvate carboxylase	Glycine max	PPC1	2	1	[CAPP2_SOYBN]	1449.26	0.5078	2	9	38	124	967	110.7	6.47
1.20627	P54774	Cell division cycle protein 48 homolog	Glycine max	CDC48	2	1	[CDC48_SOYBN]	954.34	0.3271	1	2	22	121	807	89.7	5.31
1.21065	P19142	Phenylalanine ammonia-lyase class 2	Phaseolus vulgaris		3	1	[PAL2_PHAVU]	183.87	0.0885	2	2	5	10	712	77.3	6.4
1.21065	Q2R1V8	GDP-mannose 3; 5-epimerase 2	Oryza sativa subsp. japonica	GME-2	2	2	[GME2_ORYSJ]	236.8	0.2075	4	6	6	18	371	42.1	6.09
1.21065	Q42777	Methylcrotonoyl-CoA carboxylase subunit alpha; mitochondrial	Glycine max	MCCA	1	2	[MCCA_SOYBN]	169.07	0.1491	1	6	6	16	731	80.6	7.01
1.21212	P17202	Betaine aldehyde dehydrogenase; chloroplastic	Spinacia oleracea		1	1	[BADH_SPIOL]	147.62	0.1046	2	1	4	16	497	54.2	5.41
1.21212	P81406	NADP-dependent glyceraldehyde-3-phosphate dehydrogenase	Pisum sativum	GAPN	1	1	[GAPN_PEA]	174.04	0.1169	2	2	4	11	496	53	7.15
1.21359	P35494	2; 3-bisphosphoglycerate-independent phosphoglycerate mutase	Nicotiana tabacum		2	1	[PMGI_TOBAC]	137.98	0.068	1	3	5	23	559	61	6.42
1.21655	P25794	Probable aquaporin PIP-type 7a	Pisum sativum	TRG-31	2	2	[PIP2_PEA]	92.57	0.0484	1	2	2	32	289	31	8.97
1.21655	Q6K972	Protein argonaute 1C	Oryza sativa subsp. japonica	AGO1C	2	1	[AGO1C_ORYSJ]	177.57	0.0495	5	2	4	5	1011	113.1	9.5
1.21951	Q0JHZ2	Zinc finger CCCH domain-containing protein 11	Oryza sativa subsp. japonica	Os01g0834700	2	2	[C3H11_ORYSJ]	22.28	0.0246	1	1	1	1	366	41.6	5.31
1.21951	Q8VY06	Presequence protease 2; chloroplastic/mitochondrial	Arabidopsis thaliana	PREP2	1	1	[PREP2_ARATH]	79.2	0.0259	1	2	2	5	1080	121.1	5.49
1.2285	Q9ATM4	Aquaporin PIP2-7	Zea mays	PIP2-7	2	1	[PIP27_MAIZE]	293.95	0.2091	1	5	5	94	287	30.8	8.13
1.23762	Q9SZ30	Imidazole glycerol phosphate synthase hisHF; chloroplastic	Arabidopsis thaliana	At4g26900	1	1	[HIS5_ARATH]	83.08	0.0693	1	3	3	7	592	64.2	6.76
1.23916	P29185	Chaperonin CPN60-1; mitochondrial	Zea mays	CPN60I	1	2	[CH61_MAIZE]	737.01	0.3016	2	6	17	81	577	61.2	5.85
1.23916	Q42908	2; 3-bisphosphoglycerate-independent phosphoglycerate mutase	Mesembryanthemum crystallinum	PGM1	2	1	[PMGI_MESCR]	326.24	0.1449	3	2	9	31	559	61.1	5.62
1.24069	P26413	Heat shock 70 kDa protein	Glycine max	HSP70	3	1	[HSP70_SOYBN]	938.41	0.3829	2	9	18	105	645	70.8	5.49
1.24069	Q42962	Phosphoglycerate kinase; cytosolic	Nicotiana tabacum		2	1	[PGKY_TOBAC]	492.16	0.2768	2	3	10	93	401	42.3	5.97
1.24069	Q9SCM3	40S ribosomal protein S2-4	Arabidopsis thaliana	RPS2D	2	1	[RS24_ARATH]	177.07	0.1594	4	5	5	25	276	30.1	10.18
1.24224	P93050	Probable LRR receptor-like serine/threonine-protein kinase RKF3	Arabidopsis thaliana	RKF3	1	1	[RKF3_ARATH]	63.81	0.0389	4	2	2	4	617	67.2	7.84
1.24224	Q944A7	Probable serine/threonine-protein kinase At4g35230	Arabidopsis thaliana	At4g35230	1	1	[Y4523_ARATH]	57.04	0.0566	1	2	2	4	512	56.8	5.78
1.24378	O04015	Delta-1-pyrroline-5-carboxylate synthetase	Actinidia deliciosa		2	1	[P5CS_ACTDE]	187.38	0.0642	3	2	5	8	717	77.4	6.84
1.24533	P52419	Amidophosphoribosyltransferase; chloroplastic (Fragment)	Vigna aconitifolia	PUR1	2	1	[PUR1_VIGAC]	68.93	0.0598	2	3	3	8	485	53.2	6.68
1.24688	P47192	Vesicle-associated membrane protein 722	Arabidopsis thaliana	VAMP722	2	2	[VA722_ARATH]	136.36	0.1674	7	1	5	9	221	24.9	8.9
1.24688	Q9ZRI8	Formate dehydrogenase; mitochondrial	Hordeum vulgare		2	1	[FDH_HORVU]	219.88	0.1592	1	3	5	38	377	41.5	7.37
1.24844	O49859	Cytochrome P450 82A4	Glycine max	CYP82A4	2	1	[C82A4_SOYBN]	25.59	0.0152	1	1	1	3	525	58.5	6.71
1.25	P19456	ATPase 2; plasma membrane-type	Arabidopsis thaliana	AHA2	1	2	[PMA2_ARATH]	800.1	0.2046	4	1	18	118	948	104.3	6.99
1.25156	Q42662	5-methyltetrahydropteroyltriglutamate--homocysteine methyltransferase	Solenostemon scutellarioides	MET	1	2	[METE_SOLSC]	810.9	0.1924	3	4	14	277	764	84.5	6.51
1.25156	Q9LEK8	Peptidyl-prolyl cis-trans isomerase Pin1	Digitalis lanata	PARV12.8	1	1	[PIN1_DIGLA]	106.68	0.2966	3	3	3	11	118	12.8	8.81
1.25313	P41380	Eukaryotic initiation factor 4A-3	Nicotiana plumbaginifolia		2	1	[IF4A3_NICPL]	253.91	0.202	2	1	7	29	391	44.2	5.87
1.25471	P19976	Ferritin-1; chloroplastic	Glycine max		1	4	[FRI1_SOYBN]	217.47	0.364	9	1	8	16	250	28	6.04
1.25471	Q10MW3	Pyruvate decarboxylase isozyme 2	Oryza sativa subsp. japonica	PDC2	2	1	[PDC2_ORYSJ]	92.23	0.0579	12	2	3	10	605	64.7	5.81
1.25628	Q655S1	Cell division protease ftsH homolog 2; chloroplastic	Oryza sativa subsp. japonica	FTSH2	3	1	[FTSH2_ORYSJ]	53.56	0.034	4	2	2	3	676	72.5	5.72
1.26263	P27481	Lipoxygenase (Fragment)	Phaseolus vulgaris		2	1	[LOXB_PHAVU]	985.25	0.3252	1	4	21	357	741	84.1	6.58
1.26263	Q2MHE4	Serine/threonine-protein kinase HT1	Arabidopsis thaliana	HT1	1	1	[HT1_ARATH]	30.12	0.0333	1	1	1	1	390	44.3	8.9
1.26422	P26204	Non-cyanogenic beta-glucosidase	Trifolium repens		1	1	[BGLS_TRIRP]	11.61	0.0142	1	1	1	1	493	55.9	6.25
1.26582	Q9SMU7	Signal recognition particle 9 kDa protein	Arabidopsis thaliana	SRP9	2	1	[SRP09_ARATH]	37.59	0.1165	1	1	1	2	103	12	9.03
1.27551	P52780	Glutaminyl-tRNA synthetase	Lupinus luteus		2	2	[SYQ_LUPLU]	171.47	0.0605	1	5	5	9	794	90.4	6.76
1.27551	Q41141	Pyrophosphate--fructose 6-phosphate 1-phosphotransferase subunit beta	Ricinus communis	PFP-BETA	3	1	[PFPB_RICCO]	100.8	0.0543	2	3	3	10	552	60.1	6.64
1.27714	Q6ZIX2	Cycloartenol-C-24-methyltransferase 1	Oryza sativa subsp. japonica	Smt1-1	2	1	[SMT1_ORYSJ]	24.66	0.0291	1	1	1	1	344	38.6	6.37
1.27877	Q94A40	Coatomer subunit alpha-1	Arabidopsis thaliana	At1g62020	1	2	[COPA1_ARATH]	227.35	0.0789	2	4	8	11	1216	136.5	6.98
1.28041	O64982	26S protease regulatory subunit 7	Prunus persica	RPT1	2	1	[PRS7_PRUPE]	485.75	0.36	4	3	13	51	425	47.5	6.8
1.28041	P46466	26S protease regulatory subunit 4 homolog	Oryza sativa subsp. japonica	TBP2	2	2	[PRS4_ORYSJ]	346.55	0.2545	1	2	8	21	448	49.6	6.21
1.28041	Q2QD63	Photosystem II CP47 chlorophyll apoprotein	Cucumis sativus	psbB	3	1	[PSBB_CUCSA]	101.25	0.0751	78	3	3	6	506	55.9	6.77
1.28205	P46417	Glutathione S-transferase 3	Glycine max	GST3	1	1	[GSTX3_SOYBN]	124.02	0.1735	3	4	4	5	219	25.9	5.76
1.2837	P27322	Heat shock cognate 70 kDa protein 2	Solanum lycopersicum	HSC-2	2	1	[HSP72_SOLLC]	1350.34	0.4736	4	4	25	247	644	70.7	5.19
1.28535	O23087	Calcium-transporting ATPase 2; endoplasmic reticulum-type	Arabidopsis thaliana	ECA2	2	1	[ECA2_ARATH]	27.08	0.0085	3	1	1	2	1054	115.8	5.48
1.28866	Q109G2	DEAD-box ATP-dependent RNA helicase 12	Oryza sativa subsp. japonica	Os10g0503700	2	2	[RH12_ORYSJ]	239.54	0.1612	6	6	6	16	521	57.9	8.16
1.29032	P46942	ATP-dependent RNA helicase-like protein DB10	Nicotiana sylvestris		2	1	[DB10_NICSY]	63.2	0.0379	2	1	2	4	607	65.9	9.51
1.29199	Q39659	Glyoxysomal fatty acid beta-oxidation multifunctional protein MFP-a	Cucumis sativus		1	1	[MFPA_CUCSA]	142.15	0.0717	1	2	4	16	725	79.1	9.07
1.29199	Q9LXT3	Multiprotein-bridging factor 1b	Arabidopsis thaliana	MBF1B	2	1	[MBF1B_ARATH]	25.56	0.0704	2	1	1	2	142	15.6	9.99
1.29366	P54765	GTP-binding nuclear protein Ran1A (Fragment)	Lotus japonicus	RAN1A	2	1	[RAN1A_LOTJA]	369.23	0.3923	14	10	10	54	209	23.8	7.12
1.29534	Q9FUL4	60S ribosomal protein L24	Prunus avium	RPL24	2	1	[RL24_PRUAV]	106.78	0.1505	5	3	3	6	186	21.3	10.62
1.29702	Q65XK0	Ketol-acid reductoisomerase; chloroplastic	Oryza sativa subsp. japonica	Os05g0573700	1	1	[ILV5_ORYSJ]	228.38	0.0882	1	1	4	30	578	62.3	6.43
1.2987	O65570	Villin-4	Arabidopsis thaliana	VLN4	1	1	[VILI4_ARATH]	125.07	0.038	1	3	4	10	974	109.3	6.13
1.2987	Q41741	Eukaryotic initiation factor 4A	Zea mays		2	1	[IF4A_MAIZE]	745.23	0.4293	3	3	17	168	410	46.5	5.59
1.30208	Q10RI7	DEAD-box ATP-dependent RNA helicase 38	Oryza sativa subsp. japonica	Os03g0158200	3	1	[RH38_ORYSJ]	44.29	0.0218	1	1	1	2	505	55.8	5.74
1.30378	O03376	Alternative oxidase 3; mitochondrial	Glycine max	AOX3	1	1	[AOX3_SOYBN]	198.15	0.1718	7	5	5	15	326	37	8.81
1.30378	P93472	Cell elongation protein diminuto	Pisum sativum	DIM	2	1	[DIM_PEA]	37.12	0.0194	1	1	1	6	567	65.9	8.44
1.30548	Q07346	Glutamate decarboxylase	Petunia hybrida	GAD	1	1	[DCE_PETHY]	343.48	0.162	4	6	6	31	500	56.7	5.71
1.30548	Q9FT52	ATP synthase subunit d; mitochondrial	Arabidopsis thaliana	At3g52300	1	3	[ATP5H_ARATH]	128.56	0.1607	1	3	3	16	168	19.6	5.19
1.30719	P93263	5-methyltetrahydropteroyltriglutamate--homocysteine methyltransferase	Mesembryanthemum crystallinum	METE	2	1	[METE_MESCR]	859.14	0.1987	3	5	15	195	765	84.8	6.28
1.3089	P62302	40S ribosomal protein S13	Glycine max	RPS13	2	1	[RS13_SOYBN]	345.33	0.5629	7	8	8	30	151	17.1	10.36
1.31406	P48534	L-ascorbate peroxidase; cytosolic	Pisum sativum	APX1	1	2	[APX1_PEA]	136.36	0.236	1	4	4	20	250	27.2	5.81
1.31926	Q9FNX5	Dynamin-related protein 1E	Arabidopsis thaliana	DRP1E	1	1	[DRP1E_ARATH]	69.78	0.0657	2	2	3	7	624	69.8	7.52
1.321	P42791	60S ribosomal protein L18-2	Arabidopsis thaliana	RPL18B	2	2	[RL182_ARATH]	53.02	0.0588	2	1	1	4	187	20.9	10.98
1.3245	Q9C5J7	6-phosphofructokinase 7	Arabidopsis thaliana	PFK7	1	1	[K6PF7_ARATH]	185.81	0.099	5	3	4	19	485	53.4	7.31
1.32626	Q03194	Plasma membrane ATPase 4	Nicotiana plumbaginifolia	PMA4	2	1	[PMA4_NICPL]	907.14	0.2122	5	4	19	134	952	105.1	6.96
1.32979	Q06611	Aquaporin PIP1-2	Arabidopsis thaliana	PIP1-2	1	1	[PIP12_ARATH]	59.35	0.035	1	1	1	27	286	30.6	9.03
1.33156	Q08479	Adenylate kinase A	Oryza sativa subsp. japonica	ADK-A	2	1	[KAD1_ORYSJ]	225.73	0.2573	3	2	5	41	241	26.4	8.28
1.33333	Q07761	60S ribosomal protein L23a	Nicotiana tabacum	RPL23A	2	1	[RL23A_TOBAC]	44.89	0.0844	4	1	1	4	154	17.3	10.18
1.3369	P04045	Alpha-1; 4 glucan phosphorylase L-1 isozyme; chloroplastic/amyloplastic	Solanum tuberosum		1	2	[PHSL1_SOLTU]	33.77	0.0083	2	1	1	2	966	109.4	5.64
1.3459	P50883	60S ribosomal protein L12-1	Arabidopsis thaliana	RPL12A	1	2	[RL121_ARATH]	107.96	0.1687	3	1	2	21	166	17.9	8.97
1.3459	Q38868	Calcium-dependent protein kinase 9	Arabidopsis thaliana	CPK9	1	1	[CDPK9_ARATH]	72.93	0.0555	4	2	2	5	541	60.3	6.18
1.3459	Q7XZP5	L-ascorbate peroxidase 5; peroxisomal	Arabidopsis thaliana	APX5	2	2	[APX5_ARATH]	97.08	0.129	4	3	3	8	279	30.9	8.68
1.34771	Q02909	Phosphoenolpyruvate carboxylase; housekeeping isozyme	Glycine max	PPC16	2	1	[CAPP1_SOYBN]	1431.23	0.4767	3	7	37	131	967	110.6	5.96
1.34771	Q43768	Glutamyl-tRNA synthetase	Hordeum vulgare		2	1	[SYE_HORVU]	20.94	0.0268	3	1	1	1	560	61.8	7.14
1.34833	P30081	Chalcone synthase 7	Glycine max	CHS7	3	1	[CHS7_SOYBN]	272.79	0.2648	97	7	7	23	389	42.8	6.37
1.35501	P25861	Glyceraldehyde-3-phosphate dehydrogenase; cytosolic	Antirrhinum majus	GAPC	2	1	[G3PC_ANTMA]	652.36	0.4451	1	1	13	479	337	36.7	8.28
1.35501	Q03460	Glutamate synthase [NADH]; amyloplastic	Medicago sativa		1	1	[GLSN_MEDSA]	453.83	0.0702	1	13	13	16	2194	240.2	6.27
1.35685	Q9SP02	Peptidyl-prolyl cis-trans isomerase CYP20-1	Arabidopsis thaliana	CYP20-1	1	1	[CP20A_ARATH]	186.03	0.2206	1	4	5	18	204	21.9	9.06
1.3624	P21616	Pyrophosphate-energized vacuolar membrane proton pump	Phaseolus aureus		1	3	[AVP_PHAAU]	246.77	0.0719	3	6	6	52	765	79.9	5.49
1.3624	P27081	ADP; ATP carrier protein; mitochondrial (Fragment)	Solanum tuberosum	ANT1	2	1	[ADT2_SOLTU]	466.45	0.1865	2	2	7	98	386	41.8	9.73
1.36426	P51819	Heat shock protein 83	Ipomoea nil	HSP83A	2	1	[HSP83_IPONI]	727.38	0.239	1	3	21	87	703	80.8	5.05
1.36426	Q01390	Sucrose synthase	Phaseolus aureus	SS1	1	1	[SUSY_PHAAU]	1442.59	0.4012	3	2	30	302	805	92	6.51
1.36426	Q42797	Trans-cinnamate 4-monooxygenase	Glycine max	CYP73A11	2	1	[TCMO_SOYBN]	630.03	0.4723	13	11	20	63	506	58	8.98
1.37931	Q42556	ATPase 9; plasma membrane-type	Arabidopsis thaliana	AHA9	2	2	[PMA9_ARATH]	496.76	0.1572	3	1	11	62	954	105.1	6.39
1.38504	O04865	Phospholipase D alpha 1	Vigna unguiculata	PLD1	2	1	[PLDA1_VIGUN]	399.69	0.1323	1	4	11	34	809	91.5	5.85
1.38504	O04883	Phospholipase D alpha 1	Pimpinella brachycarpa	PLD1	2	1	[PLDA1_PIMBR]	306.6	0.0817	1	2	8	34	808	91.6	6.11
1.38504	Q10370	HMG-Y-related protein B (Fragment)	Glycine max		2	1	[HMGYB_SOYBN]	135.93	0.4211	1	3	4	17	152	16.2	10.67
1.38504	Q9T074	Phosphoenolpyruvate carboxykinase [ATP]	Arabidopsis thaliana	PCKA	1	1	[PCKA_ARATH]	170.46	0.0999	1	3	5	14	671	73.4	7.08
1.39082	Q39227	24-methylenesterol C-methyltransferase 2	Arabidopsis thaliana	SMT2	1	2	[SMT2_ARATH]	57.58	0.0776	2	2	2	4	361	40.4	6.11
1.3947	Q9SD46	Peroxidase 36	Arabidopsis thaliana	PER36	2	2	[PER36_ARATH]	110.87	0.0465	8	1	2	18	344	38.2	5.05
1.40252	O04450	T-complex protein 1 subunit epsilon	Arabidopsis thaliana	At1g24510	2	1	[TCPE_ARATH]	247.81	0.1234	1	3	7	15	535	59.3	5.66
1.40252	O23755	Elongation factor 2	Beta vulgaris		2	1	[EF2_BETVU]	1048.62	0.3238	1	21	25	239	843	93.7	6.3
1.40449	Q9LNU4	Probable 26S proteasome non-ATPase regulatory subunit 3a	Arabidopsis thaliana	EMB2719	1	3	[PSD31_ARATH]	251.98	0.168	4	8	8	20	488	55.5	8.19
1.40647	Q42677	Transketolase 7	Craterostigma plantagineum	TKT7	2	1	[TKT7_CRAPL]	111.79	0.0311	1	1	2	11	676	73.4	6.61
1.40845	Q43089	Beta-fructofuranosidase; cell wall isozyme	Pisum sativum	BFRUCT1	2	1	[INV1_PEA]	91.96	0.0486	1	2	2	3	555	62.6	7.52
1.41443	Q00423	HMG-Y-related protein A	Glycine max		2	1	[HMGYA_SOYBN]	153.88	0.4091	1	4	5	18	176	18.8	10.42
1.41844	P34788	40S ribosomal protein S18	Arabidopsis thaliana	RPS18A	1	1	[RS18_ARATH]	129.48	0.1908	1	2	3	10	152	17.5	10.54
1.41844	Q01292	Ketol-acid reductoisomerase; chloroplastic	Spinacia oleracea	AHRI	1	1	[ILV5_SPIOL]	154.95	0.1294	1	2	5	10	595	63.7	6.99
1.41844	Q8LPJ4	ABC transporter E family member 2	Arabidopsis thaliana	ABCE2	2	1	[AB2E_ARATH]	63.1	0.0331	1	2	2	3	605	68.3	7.96
1.42045	Q6ZDY8	Succinate dehydrogenase [ubiquinone] flavoprotein subunit; mitochondrial	Oryza sativa subsp. japonica	SDH1	2	1	[DHSA_ORYSJ]	249.62	0.1175	1	2	6	21	630	68.8	7.08
1.42045	Q7SIC9	Transketolase; chloroplastic	Zea mays		1	1	[TKTC_MAIZE]	120.95	0.0652	1	1	3	10	675	72.9	5.72
1.42653	P49358	Serine hydroxymethyltransferase 2; mitochondrial	Flaveria pringlei		2	1	[GLYN_FLAPR]	286.4	0.1896	3	2	7	25	517	56.9	8.73
1.42653	P80503	Dihydrolipoyl dehydrogenase (Fragment)	Solanum tuberosum		1	1	[DLDH_SOLTU]	94.02	0.775	1	2	2	16	40	3.9	6.51
1.42857	Q2R114	Putative cinnamyl alcohol dehydrogenase 4	Oryza sativa subsp. japonica	CAD4	3	2	[CADH4_ORYSJ]	118.21	0.0763	2	1	2	6	354	38.6	6.18
1.43062	O23627	Glycyl-tRNA synthetase 1; mitochondrial	Arabidopsis thaliana	GLYRS-1	2	1	[SYGM1_ARATH]	124.37	0.059	1	4	4	11	729	81.9	7.01
1.43062	O65819	Histone H2B.3 (Fragment)	Solanum lycopersicum	H2B-3	2	1	[H2B3_SOLLC]	261.66	0.4161	48	6	6	36	137	15	10.11
1.43472	Q7DM58	ABC transporter C family member 4	Arabidopsis thaliana	ABCC4	1	2	[AB4C_ARATH]	131.57	0.0224	8	3	3	7	1516	169	7.65
1.43678	Q5Z627	Elongation factor 1-gamma 3	Oryza sativa subsp. japonica	Os06g0571400	2	1	[EF1G3_ORYSJ]	182.03	0.0841	5	2	4	29	416	47.4	6.47
1.44092	Q43848	Transketolase; chloroplastic	Solanum tuberosum		2	1	[TKTC_SOLTU]	152.37	0.0324	2	1	2	19	741	79.9	6.35
1.443	P32289	Glutamine synthetase nodule isozyme	Vigna aconitifolia		2	1	[GLNA_VIGAC]	434.26	0.3596	21	3	10	220	356	39.1	6.07
1.44509	P40619	HMG1/2-like protein	Ipomoea nil		2	1	[HMGL_IPONI]	28.5	0.0486	1	1	1	1	144	16	8.85
1.44718	P45458	Malate synthase; glyoxysomal (Fragment)	Glycine max		2	1	[MASY_SOYBN]	101.8	0.0709	5	2	4	5	564	63.9	7.37
1.44718	Q9M2A0	ATPase 8; plasma membrane-type	Arabidopsis thaliana	AHA8	1	1	[PMA8_ARATH]	564.88	0.1624	2	3	12	82	948	104.1	5.77
1.45773	Q948T6	Lactoylglutathione lyase	Oryza sativa subsp. japonica	GLX-I	1	2	[LGUL_ORYSJ]	32.26	0.0378	1	1	1	2	291	32.5	5.67
1.46199	P31023	Dihydrolipoyl dehydrogenase; mitochondrial	Pisum sativum	LPD	1	2	[DLDH_PEA]	348	0.1976	1	5	9	80	501	53.3	7.17
1.46199	Q9XIE3	17.6 kDa class I heat shock protein 1	Arabidopsis thaliana	HSP17.6A	1	1	[HS17A_ARATH]	31.05	0.0581	2	1	1	2	155	17.6	7.5
1.46628	Q43117	Pyruvate kinase isozyme A; chloroplastic	Ricinus communis		1	1	[KPYA_RICCO]	113.03	0.0669	2	4	4	5	583	64.1	5.57
1.46628	Q93YR3	FAM10 family protein At4g22670	Arabidopsis thaliana	At4g22670	1	1	[F10AL_ARATH]	105.52	0.068	1	3	3	7	441	46.6	4.93
1.46843	P49227	60S ribosomal protein L5-2	Arabidopsis thaliana	RPL5B	2	3	[RL52_ARATH]	84	0.0797	6	2	2	10	301	34.4	9.17
1.47275	Q9SYT0	Annexin D1	Arabidopsis thaliana	ANN1	1	1	[ANXD1_ARATH]	62.78	0.0852	1	2	2	9	317	36.2	5.38
1.48588	Q8LBZ7	Succinate dehydrogenase [ubiquinone] iron-sulfur subunit 1; mitochondrial	Arabidopsis thaliana	SDH2-1	1	2	[DHSB1_ARATH]	78.09	0.0753	2	2	2	7	279	31.2	8.44
1.4881	Q9FKK7	Xylose isomerase	Arabidopsis thaliana	XYLA	2	2	[XYLA_ARATH]	73.93	0.0419	1	2	2	7	477	53.7	5.87
1.49254	Q42525	Hexokinase-1	Arabidopsis thaliana	HXK1	1	2	[HXK1_ARATH]	27.84	0.0282	2	1	1	1	496	53.7	6.1
1.49925	Q9SP37	Adenosylhomocysteinase	Lupinus luteus	SAHH	2	1	[SAHH_LUPLU]	419.69	0.3237	1	4	12	61	485	53.3	5.96
1.5083	Q9M9E1	ABC transporter G family member 40	Arabidopsis thaliana	ABCG40	1	1	[AB40G_ARATH]	267.41	0.0527	4	3	7	18	1423	160.9	8.06
1.5083	Q9SCV3	Beta-galactosidase 9	Arabidopsis thaliana	BGAL9	2	1	[BGAL9_ARATH]	90.57	0.0293	1	1	2	4	887	99.1	8.03
1.51745	Q38798	Calnexin homolog 2	Arabidopsis thaliana	At5g07340	2	2	[CALX2_ARATH]	35.32	0.0263	1	1	1	11	532	60.5	4.83
1.51976	Q35322	NADH-ubiquinone oxidoreductase 27 kDa subunit	Oryza sativa subsp. japonica	NAD9	2	2	[NDUS3_ORYSJ]	293.91	0.3158	8	6	6	26	190	23	7.5
1.52207	Q7XPY2	Plasma membrane ATPase	Oryza sativa subsp. japonica	Os04g0656100	2	1	[PMA1_ORYSJ]	748.71	0.2072	4	3	17	111	951	104.8	6.79
1.52905	P24922	Eukaryotic translation initiation factor 5A-2	Nicotiana plumbaginifolia	EIF-5A2	2	1	[IF5A2_NICPL]	134.83	0.2642	17	3	3	16	159	17.4	5.99
1.5361	A2X0M1	Mitogen-activated protein kinase 13	Oryza sativa subsp. indica	MPK13	2	2	[MPK13_ORYSI]	44.9	0.0296	2	1	1	1	506	58.2	8.15
1.53846	Q43270	Phospholipase D alpha 1	Zea mays	PLD1	2	1	[PLDA1_MAIZE]	292.45	0.08	2	2	7	32	812	92.2	5.6
1.54083	Q9AT34	40S ribosomal protein S15a	Daucus carota	RPS15A	2	3	[RS15A_DAUCA]	123.9	0.2231	5	3	3	12	130	14.8	9.94
1.54799	Q8H1Y0	Pyruvate dehydrogenase E1 component subunit alpha-2; mitochondrial	Arabidopsis thaliana	IAR4	1	2	[ODPA2_ARATH]	242.91	0.1425	4	6	6	27	393	43.3	7.91
1.55039	O04104	Uricase-2 isozyme 2	Glycine max		1	1	[URIC2_SOYBN]	340.23	0.4207	4	4	9	34	309	35.1	8.29
1.55039	O22060	Sucrose-phosphate synthase 1	Citrus unshiu	SPS1	2	1	[SPS1_CITUN]	80.58	0.0482	1	3	3	3	1057	117.8	6.61
1.5528	Q9LVL1	Peroxidase 68	Arabidopsis thaliana	PER68	2	1	[PER68_ARATH]	42.92	0.0277	1	1	1	4	325	35.6	9.31
1.55521	Q43468	Heat shock protein STI	Glycine max	STI	2	1	[STIP_SOYBN]	157.66	0.0773	1	4	4	22	569	63.5	6.15
1.55521	Q43497	Monodehydroascorbate reductase	Solanum lycopersicum	AFRR	1	1	[MDAR_SOLLC]	119.85	0.1132	2	1	4	22	433	47	6.02
1.55763	Q96250	ATP synthase subunit gamma; mitochondrial	Arabidopsis thaliana	ATPC	1	1	[ATPG3_ARATH]	46.67	0.0462	1	1	1	8	325	35.4	8.9
1.56006	O04499	2; 3-bisphosphoglycerate-independent phosphoglycerate mutase 1	Arabidopsis thaliana	PGM1	2	3	[PMG1_ARATH]	229.03	0.1293	2	2	7	21	557	60.5	5.53
1.56006	Q39828	Dynamin-related protein 5A	Glycine max		2	1	[SDL5A_SOYBN]	486.25	0.3	3	14	15	30	610	68.3	7.99
1.56495	P49092	Asparagine synthetase [glutamine-hydrolyzing] 1	Lotus japonicus	AS1	2	2	[ASNS1_LOTJA]	189.13	0.1075	7	4	4	15	586	66.4	6.47
1.56986	P29357	Chloroplast envelope membrane 70 kDa heat shock-related protein	Spinacia oleracea	SCE70	1	3	[HSP7E_SPIOL]	1051.95	0.3675	2	1	17	206	653	71.7	5.48
1.57729	Q39817	Calnexin homolog	Glycine max		2	1	[CALX_SOYBN]	336.68	0.2289	2	10	10	43	546	62	4.89
1.58228	Q7F613	Secretory carrier-associated membrane protein 2	Oryza sativa subsp. japonica	SCAMP2	2	1	[SCAM2_ORYSJ]	23.41	0.028	4	1	1	3	286	32.2	8.5
1.59236	Q40468	Eukaryotic initiation factor 4A-15	Nicotiana tabacum		2	1	[IF415_TOBAC]	708.51	0.3753	1	2	16	173	413	46.7	5.58
1.59236	Q94BQ2	26S protease regulatory subunit 8 homolog B	Arabidopsis thaliana	RPT6B	2	1	[PRS8B_ARATH]	434.62	0.3413	2	11	12	56	419	47.1	8.59
1.59744	Q08480	Adenylate kinase B	Oryza sativa subsp. japonica	ADK-B	2	1	[KAD2_ORYSJ]	172.47	0.214	2	2	5	33	243	26.7	7.8
1.61812	P46301	40S ribosomal protein S25	Solanum lycopersicum	RPS25	3	1	[RS25_SOLLC]	92.44	0.1852	1	1	2	21	108	11.9	10.73
1.62338	P38417	Lipoxygenase-4	Glycine max	LOX1.5	1	1	[LOX4_SOYBN]	2377.38	0.626	2	30	48	820	853	96.5	6.04
1.62338	Q9XGM1	V-type proton ATPase subunit D	Arabidopsis thaliana	VHA-D	1	2	[VATD_ARATH]	132.12	0.2261	1	5	5	12	261	29	9.51
1.62602	Q06197	Isocitrate dehydrogenase [NADP]	Glycine max	IDH1	2	2	[IDHC_SOYBN]	1021.52	0.5036	4	21	21	181	413	46	6.23
1.62866	P22954	Heat shock cognate 70 kDa protein 2	Arabidopsis thaliana	HSC70-2	2	2	[HSP72_ARATH]	1042.14	0.3844	4	2	20	203	653	71.3	5.12
1.62866	P49299	Citrate synthase; glyoxysomal	Cucurbita maxima		1	1	[CYSZ_CUCMA]	125.92	0.1085	3	4	4	7	516	56.7	8.79
1.63934	P62785	Histone H4 variant TH011	Triticum aestivum		3	2	[H41_WHEAT]	262.52	0.5146	6	6	6	63	103	11.4	11.47
1.64474	Q9MAK9	26S protease regulatory subunit S10B homolog B	Arabidopsis thaliana	RPT4B	2	1	[PS10B_ARATH]	369.68	0.3158	2	9	10	49	399	44.7	8.19
1.65289	Q07176	Mitogen-activated protein kinase homolog MMK1	Medicago sativa	MMK1	1	1	[MMK1_MEDSA]	154.97	0.1395	9	5	5	16	387	44.4	5.85
1.66113	Q9SNY3	GDP-mannose 4; 6 dehydratase 1	Arabidopsis thaliana	GMD1	2	1	[GMD1_ARATH]	74.03	0.0499	2	2	2	5	361	40.8	7.11
1.66945	P17815	Malate synthase; glyoxysomal	Ricinus communis		2	1	[MASY_RICCO]	43.82	0.0335	1	1	2	3	567	64.2	8.29
1.68634	P93306	NADH-ubiquinone oxidoreductase 49 kDa subunit	Arabidopsis thaliana	NAD7	1	2	[NDUS2_ARATH]	467.3	0.2589	4	8	8	28	394	44.9	7.12
1.71821	Q9LXS7	Citrate synthase 1; peroxisomal	Arabidopsis thaliana	CSY1	2	1	[CISY1_ARATH]	33.42	0.0208	1	1	1	2	480	52.9	7.96
1.72117	Q1PDW5	Cell division protease ftsH homolog 6; chloroplastic	Arabidopsis thaliana	FTSH6	2	1	[FTSH6_ARATH]	19.55	0.0102	1	1	1	1	688	74.5	7.61
1.72117	Q2PMR0	ATP-dependent Clp protease proteolytic subunit	Glycine max	clpP	3	1	[CLPP_SOYBN]	59.89	0.148	9	2	2	6	196	22.1	4.65
1.72712	Q42676	Transketolase; chloroplastic (Fragment)	Craterostigma plantagineum	TKT3	1	1	[TKTC_CRAPL]	148.7	0.1118	1	3	4	18	519	56.2	6.15
1.72712	Q84WU2	Ubiquitin carboxyl-terminal hydrolase 13	Arabidopsis thaliana	UBP13	1	1	[UBP13_ARATH]	147.61	0.0475	1	2	5	6	1115	130.6	5.58
1.73913	P38661	Probable protein disulfide-isomerase A6	Medicago sativa		2	1	[PDIA6_MEDSA]	274.75	0.1813	1	2	7	43	364	40.5	5.59
1.7452	P41377	Eukaryotic initiation factor 4A-2	Arabidopsis thaliana	TIF4A-2	1	1	[IF4A2_ARATH]	584.13	0.3422	1	2	14	136	412	46.7	5.68
1.76056	P46287	60S ribosomal protein L11	Medicago sativa	RPL11	2	1	[RL11_MEDSA]	227.55	0.2486	4	4	4	43	181	20.7	9.96
1.79211	Q9SR05	Receptor-like protein kinase ANXUR1	Arabidopsis thaliana	ANX1	2	1	[ANX1_ARATH]	82.21	0.0259	5	2	2	7	850	94	6.92
1.8315	P84577	Putative heat shock protein HSP90 (Fragments)	Populus euphratica		1	1	[HSP90_POPEU]	119.16	0.5957	1	2	2	13	47	5.1	4.03
1.83486	Q42899	Glutamine synthetase cytosolic isozyme	Lotus japonicus	GLN1	2	2	[GLNA1_LOTJA]	493.46	0.4045	19	1	10	271	356	39.1	5.73
1.84502	Q42807	Acyl-[acyl-carrier-protein] desaturase; chloroplastic	Glycine max	ACPD	2	1	[STAD_SOYBN]	201.32	0.18	14	6	6	17	411	47.3	6.15
1.84843	Q38931	70 kDa peptidyl-prolyl isomerase	Arabidopsis thaliana	ROF1	1	2	[FKB70_ARATH]	30.34	0.0254	1	1	1	5	551	61.4	5.31
1.8622	Q9M9W1	60S ribosomal protein L22-2	Arabidopsis thaliana	RPL22B	2	1	[RL222_ARATH]	158	0.2742	1	2	3	12	124	14	9.55
1.89036	O65759	Histone H2AX	Cicer arietinum	HIS2A	2	1	[H2AX_CICAR]	124.63	0.2014	26	1	3	22	139	14.6	10.32
1.89394	P41210	Caltractin	Atriplex nummularia		2	1	[CATR_ATRNU]	48.69	0.1018	2	1	1	1	167	19.2	4.96
1.89394	P50249	Adenosylhomocysteinase	Phalaenopsis sp.	SAHH	2	1	[SAHH_PHASS]	561.26	0.2392	1	2	14	98	485	53.1	6.14
1.91571	Q42671	Glyceraldehyde-3-phosphate dehydrogenase; cytosolic	Craterostigma plantagineum	GAPC	2	1	[G3PC_CRAPL]	488.23	0.3442	3	1	11	159	337	36.5	7.55
1.97239	A2YWQ1	Heat shock protein 81-1	Oryza sativa subsp. indica	HSP81-1	2	1	[HSP81_ORYSI]	718.89	0.2775	1	1	21	90	699	80.1	5.07
1.99203	P29250	Lipoxygenase 2	Oryza sativa subsp. japonica	LOX1.1	2	2	[LOX2_ORYSJ]	178.08	0.0368	4	1	4	15	870	97.1	6.62
2.00803	P31926	Sucrose synthase	Vicia faba	SUCS	2	1	[SUSY_VICFA]	1113.93	0.3561	3	1	26	234	806	92.5	6.15
2.00803	Q04980	Low-temperature-induced 65 kDa protein	Arabidopsis thaliana	LTI65	2	2	[LTI65_ARATH]	21.7	0.0129	1	1	1	2	619	65.9	5.16
2.03666	P36183	Endoplasmin homolog	Hordeum vulgare		2	1	[ENPL_HORVU]	299	0.0878	1	1	9	43	809	92.9	4.94
2.04918	P13708	Sucrose synthase	Glycine max	SS	1	2	[SUSY_SOYBN]	1752.41	0.5168	3	7	38	372	805	92.2	6.48
2.06186	Q8S9J8	Probable clathrin assembly protein At4g32285	Arabidopsis thaliana	At4g32285	1	1	[CAP1_ARATH]	112.25	0.063	2	3	3	5	635	70.5	6.11
2.09205	O49809	Glyoxysomal fatty acid beta-oxidation multifunctional protein MFP-a	Brassica napus		2	2	[MFPA_BRANA]	69.4	0.0359	1	1	3	6	725	79	9.06
2.12766	Q00917	Sucrose synthase 2	Arabidopsis thaliana	At5g49190	2	2	[SUS2_ARATH]	181.51	0.0658	8	2	5	25	805	91.9	6.16
2.14133	P49118	Luminal-binding protein	Solanum lycopersicum		2	1	[BIP_SOLLC]	678.45	0.2132	3	3	15	92	666	73.2	5.21
2.1645	O22647	40S ribosomal protein S16	Fritillaria agrestis	RPS16	2	1	[RS16_FRIAG]	74.52	0.1241	4	2	2	12	145	16.5	10.48
2.1978	Q9SR73	40S ribosomal protein S28-1	Arabidopsis thaliana	RPS28A	2	1	[RS281_ARATH]	78.99	0.1875	1	1	1	16	64	7.4	10.83
2.20264	Q9ZNS1	40S ribosomal protein S7	Avicennia marina	RPS7	2	1	[RS7_AVIMR]	67.47	0.1	3	2	3	7	190	21.9	9.67
2.20751	Q84MP7	Probable histone H2A variant 3	Oryza sativa subsp. japonica	Os03g0743400	2	1	[H2AV3_ORYSJ]	242.3	0.5036	19	3	5	32	137	14.5	10.39
2.27273	P49676	Beta-galactosidase	Brassica oleracea		2	1	[BGAL_BRAOL]	106.96	0.035	10	1	3	19	828	93	7.8
2.28311	O22584	40S ribosomal protein S14	Lupinus luteus	RPS14	2	1	[RS14_LUPLU]	143.11	0.2733	1	2	3	16	150	16.3	10.87
2.29885	P35016	Endoplasmin homolog	Catharanthus roseus	HSP90	2	1	[ENPL_CATRO]	481.62	0.1322	1	4	12	74	817	93.4	4.97
2.36407	P49690	60S ribosomal protein L23	Arabidopsis thaliana	RPL23A	2	3	[RL23_ARATH]	195.11	0.2571	3	5	5	13	140	15	10.48
2.51889	P93788	Remorin	Solanum tuberosum		1	1	[REMO_SOLTU]	62.65	0.0707	3	1	2	5	198	21.8	6.35
2.59067	Q41649	FK506-binding protein 2	Vicia faba	FKBP15	1	1	[FKB15_VICFA]	58.08	0.0861	3	1	1	4	151	16.2	7.28
2.76243	A2YH64	Catalase isozyme B	Oryza sativa subsp. indica	CATB	2	2	[CATA2_ORYSI]	210.14	0.1748	8	1	6	28	492	56.6	7.05
3.04878	P59230	60S ribosomal protein L10a-2	Arabidopsis thaliana	RPL10AB	2	1	[R10A2_ARATH]	55.51	0.0741	4	2	2	5	216	24.4	9.88
3.3557	P86104	Unknown protein 1 (Fragment)	Vitis rotundifolia		1	1	[UP01_VITRO]	62.52	0.9167	1	1	1	6	12	1.4	6.37
3.37838	P27066	Ribulose bisphosphate carboxylase large chain	Glycine max	rbcL	1	3	[RBL_SOYBN]	431.88	0.2821	462	6	11	41	475	52.6	6.43
3.663	Q9LF30	40S ribosomal protein S19-2	Arabidopsis thaliana	RPS19B	2	1	[RS192_ARATH]	111.53	0.1958	3	1	3	6	143	15.8	10.14
3.67647	Q9FNP8	40S ribosomal protein S19-3	Arabidopsis thaliana	RPS19C	2	1	[RS193_ARATH]	110.28	0.2098	2	1	3	8	143	15.7	10.21
