# Supplementary material for: iTRAQ-Based Proteomic Analysis Reveals the Role of the Biological Control Agent, Sinorhizobium fredii Strain Sneb183, in Enhancing Soybean Resistance Against the Soybean Cyst Nematode
Source: Front Plant Sci. 2020 Dec 11;11:597819. doi: 10.3389/fpls.2020.597819 (PMC7759536; doi:10.3389/fpls.2020.597819)
Supplement: Supplementary file 1 [file Data_Sheet_1.zip › ⁫supplementary material/supplementary material Table s4 DEPs in Sneb183+J2 vs CK.xls]

## Sheet: (117+118)&(119+121)
Ratio	Accession	Description	OS	GN	PE	SV	UniProtKB entry	Score	Coverage	# Proteins	# Unique Peptides	# Peptides	# PSMs	# AAs	MW [kDa]	calc. pI
0.377	P46299	40S ribosomal protein S4	Gossypium hirsutum	RPS4	2	1	[RS4_GOSHI]	267.31	30.53 %	6	4	8	30	262	29.6	10.21
0.414	O65819	Histone H2B.3 (Fragment)	Solanum lycopersicum	H2B-3	2	1	[H2B3_SOLLC]	261.66	41.61 %	48	6	6	36	137	15	10.11
0.459	O81363	40S ribosomal protein S4	Prunus armeniaca	RPS4	2	1	[RS4_PRUAR]	231.83	24.90 %	2	1	5	21	261	29.5	10.27
0.482	P62785	Histone H4 variant TH011	Triticum aestivum		3	2	[H41_WHEAT]	262.52	51.46 %	6	6	6	63	103	11.4	11.47
0.527	P60039	60S ribosomal protein L7-3	Arabidopsis thaliana	RPL7C	2	1	[RL73_ARATH]	123.31	11.98 %	3	3	3	9	242	27.9	9.94
0.558	P62302	40S ribosomal protein S13	Glycine max	RPS13	2	1	[RS13_SOYBN]	345.33	56.29 %	7	8	8	30	151	17.1	10.36
0.561	Q9LZH9	60S ribosomal protein L7a-2	Arabidopsis thaliana	RPL7AB	2	1	[RL7A2_ARATH]	64.76	17.97 %	2	3	4	8	256	29	10.15
0.612	P52866	60S ribosomal protein L36	Daucus carota	RPL36	3	2	[RL36_DAUCA]	40.13	9.43 %	1	1	1	4	106	12.2	9.89
0.616	Q07761	60S ribosomal protein L23a	Nicotiana tabacum	RPL23A	2	1	[RL23A_TOBAC]	44.89	8.44 %	4	1	1	4	154	17.3	10.18
0.619	P42791	60S ribosomal protein L18-2	Arabidopsis thaliana	RPL18B	2	2	[RL182_ARATH]	53.02	5.88 %	2	1	1	4	187	20.9	10.98
0.632	A2YH64	Catalase isozyme B	Oryza sativa subsp. indica	CATB	2	2	[CATA2_ORYSI]	210.14	17.48 %	8	1	6	28	492	56.6	7.05
0.649	Q9FUL4	60S ribosomal protein L24	Prunus avium	RPL24	2	1	[RL24_PRUAV]	106.78	15.05 %	5	3	3	6	186	21.3	10.62
0.65	O22647	40S ribosomal protein S16	Fritillaria agrestis	RPS16	2	1	[RS16_FRIAG]	74.52	12.41 %	4	2	2	12	145	16.5	10.48
0.659	A7Q5X9	40S ribosomal protein S3a-2	Vitis vinifera	GSVIVT00031140001	3	1	[RS3A2_VITVI]	90.24	12.39 %	7	2	2	7	234	27	10.15
0.676	P41380	Eukaryotic initiation factor 4A-3	Nicotiana plumbaginifolia		2	1	[IF4A3_NICPL]	253.91	20.20 %	2	1	7	29	391	44.2	5.87
0.691	P93847	60S ribosomal protein L10	Solanum melongena	RPL10	2	1	[RL10_SOLME]	151.88	18.26 %	11	4	4	7	219	24.7	10.56
0.692	Q9ZNS1	40S ribosomal protein S7	Avicennia marina	RPS7	2	1	[RS7_AVIMR]	67.47	10.00 %	3	2	3	7	190	21.9	9.67
0.707	P27323	Heat shock protein 81-1	Arabidopsis thaliana	HSP81-1	1	3	[HSP81_ARATH]	538.32	22.57 %	1	1	16	53	700	80.6	5.05
0.707	Q56WD9	3-ketoacyl-CoA thiolase 2, peroxisomal	Arabidopsis thaliana	PED1	1	2	[THIK2_ARATH]	16.95	1.95 %	1	1	1	1	462	48.5	8.34
0.716	O22584	40S ribosomal protein S14	Lupinus luteus	RPS14	2	1	[RS14_LUPLU]	143.11	27.33 %	1	2	3	16	150	16.3	10.87
0.723	P25794	Probable aquaporin PIP-type 7a	Pisum sativum	TRG-31	2	2	[PIP2_PEA]	92.57	4.84 %	1	2	2	32	289	31	8.97
0.733	Q9M9W1	60S ribosomal protein L22-2	Arabidopsis thaliana	RPL22B	2	1	[RL222_ARATH]	158	27.42 %	1	2	3	12	124	14	9.55
0.754	P34788	40S ribosomal protein S18	Arabidopsis thaliana	RPS18A	1	1	[RS18_ARATH]	129.48	19.08 %	1	2	3	10	152	17.5	10.54
0.754	P29250	Lipoxygenase 2	Oryza sativa subsp. japonica	LOX1.1	2	2	[LOX2_ORYSJ]	178.08	3.68 %	4	1	4	15	870	97.1	6.62
0.761	P13905	Elongation factor 1-alpha	Arabidopsis thaliana	A1	1	1	[EF1A_ARATH]	522.03	33.18 %	4	2	13	123	449	49.5	9.11
0.762	Q39085	Cell elongation protein DIMINUTO	Arabidopsis thaliana	DIM	1	2	[DIM_ARATH]	109.49	5.53 %	1	3	3	12	561	65.4	7.97
0.762	P49227	60S ribosomal protein L5-2	Arabidopsis thaliana	RPL5B	2	3	[RL52_ARATH]	84	7.97 %	6	2	2	10	301	34.4	9.17
0.769	Q00917	Sucrose synthase 2	Arabidopsis thaliana	At5g49190	2	2	[SUS2_ARATH]	181.51	6.58 %	8	2	5	25	805	91.9	6.16
0.771	P19456	ATPase 2, plasma membrane-type	Arabidopsis thaliana	AHA2	1	2	[PMA2_ARATH]	800.1	20.46 %	4	1	18	118	948	104.3	6.99
0.772	Q9FLF0	40S ribosomal protein S9-2	Arabidopsis thaliana	RPS9C	2	1	[RS92_ARATH]	252.07	25.38 %	2	6	6	17	197	23.1	10.35
0.773	Q9SCM3	40S ribosomal protein S2-4	Arabidopsis thaliana	RPS2D	2	1	[RS24_ARATH]	177.07	15.94 %	4	5	5	25	276	30.1	10.18
0.775	P46287	60S ribosomal protein L11	Medicago sativa	RPL11	2	1	[RL11_MEDSA]	227.55	24.86 %	4	4	4	43	181	20.7	9.96
0.783	O82572	Profilin-1	Ricinus communis	PRO1	2	1	[PROF1_RICCO]	129.21	24.43 %	36	2	3	69	131	14.2	4.7
0.783	P36183	Endoplasmin homolog	Hordeum vulgare		2	1	[ENPL_HORVU]	299	8.78 %	1	1	9	43	809	92.9	4.94
0.785	A2YWQ1	Heat shock protein 81-1	Oryza sativa subsp. indica	HSP81-1	2	1	[HSP81_ORYSI]	718.89	27.75 %	1	1	21	90	699	80.1	5.07
0.785	Q56WK6	Patellin-1	Arabidopsis thaliana	PATL1	1	2	[PATL1_ARATH]	107.06	2.09 %	1	2	2	15	573	64	4.83
0.785	Q9FE65	60S ribosomal protein L34-2	Arabidopsis thaliana	RPL34B	2	1	[RL342_ARATH]	82.11	16.81 %	4	1	2	7	119	13.6	11.59
0.785	O03376	Alternative oxidase 3, mitochondrial	Glycine max	AOX3	1	1	[AOX3_SOYBN]	198.15	17.18 %	7	5	5	15	326	37	8.81
0.795	Q2PMR0	ATP-dependent Clp protease proteolytic subunit	Glycine max	clpP	3	1	[CLPP_SOYBN]	59.89	14.80 %	9	2	2	6	196	22.1	4.65
0.796	Q0JHZ2	Zinc finger CCCH domain-containing protein 11	Oryza sativa subsp. japonica	Os01g0834700	2	2	[C3H11_ORYSJ]	22.28	2.46 %	1	1	1	1	366	41.6	5.31
0.803	Q9SJM0	Callose synthase 10	Arabidopsis thaliana	CALS10	2	4	[CALSA_ARATH]	56.11	1.47 %	2	1	2	7	1909	218.6	7.9
0.813	P26413	Heat shock 70 kDa protein	Glycine max	HSP70	3	1	[HSP70_SOYBN]	938.41	38.29 %	2	9	18	105	645	70.8	5.49
0.813	P46942	ATP-dependent RNA helicase-like protein DB10	Nicotiana sylvestris		2	1	[DB10_NICSY]	63.2	3.79 %	2	1	2	4	607	65.9	9.51
0.814	P27819	Acetolactate synthase 3, chloroplastic	Brassica napus		3	1	[ILVB3_BRANA]	87.45	5.98 %	5	3	3	5	652	70.9	6.86
0.816	P04771	Glutamine synthetase PR-2	Phaseolus vulgaris		2	1	[GLNA2_PHAVU]	207.89	16.01 %	8	1	4	33	356	39.2	5.6
0.817	Q9AT34	40S ribosomal protein S15a	Daucus carota	RPS15A	2	3	[RS15A_DAUCA]	123.9	22.31 %	5	3	3	12	130	14.8	9.94
0.821	P27081	ADP,ATP carrier protein, mitochondrial (Fragment)	Solanum tuberosum	ANT1	2	1	[ADT2_SOLTU]	466.45	18.65 %	2	2	7	98	386	41.8	9.73
0.822	P51819	Heat shock protein 83	Ipomoea nil	HSP83A	2	1	[HSP83_IPONI]	727.38	23.90 %	1	3	21	87	703	80.8	5.05
0.822	P43210	Delta-aminolevulinic acid dehydratase, chloroplastic	Glycine max	HEMB	2	1	[HEM2_SOYBN]	27	3.88 %	1	1	1	1	412	45	7.09
0.829	Q35322	NADH-ubiquinone oxidoreductase 27 kDa subunit	Oryza sativa subsp. japonica	NAD9	2	2	[NDUS3_ORYSJ]	293.91	31.58 %	8	6	6	26	190	23	7.5
0.829	Q38798	Calnexin homolog 2	Arabidopsis thaliana	At5g07340	2	2	[CALX2_ARATH]	35.32	2.63 %	1	1	1	11	532	60.5	4.83
0.83	Q2MHE4	Serine/threonine-protein kinase HT1	Arabidopsis thaliana	HT1	1	1	[HT1_ARATH]	30.12	3.33 %	1	1	1	1	390	44.3	8.9
0.832	P50883	60S ribosomal protein L12-1	Arabidopsis thaliana	RPL12A	1	2	[RL121_ARATH]	107.96	16.87 %	3	1	2	21	166	17.9	8.97
0.832	Q08435	Plasma membrane ATPase 1	Nicotiana plumbaginifolia	PMA1	2	1	[PMA1_NICPL]	615.71	18.39 %	2	3	13	83	957	105.1	6.89
0.833	P35016	Endoplasmin homolog	Catharanthus roseus	HSP90	2	1	[ENPL_CATRO]	481.62	13.22 %	1	4	12	74	817	93.4	4.97
0.833	P53536	Alpha-1,4 glucan phosphorylase L isozyme, chloroplastic/amyloplastic	Vicia faba	PHO1	2	2	[PHSL_VICFA]	17.09	1.20 %	1	1	1	1	1003	113.5	5.82
1.201	O24412	Probable 26S proteasome non-ATPase regulatory subunit 7	Arabidopsis thaliana	RPN8	2	1	[PSD7_ARATH]	145.25	12.99 %	1	4	4	16	308	34.7	6.54
1.202	Q9SKP6	Triosephosphate isomerase, chloroplastic	Arabidopsis thaliana	TIM	1	1	[TPIC_ARATH]	119.88	11.43 %	2	1	3	11	315	33.3	7.83
1.203	P42855	14 kDa zinc-binding protein (Fragment)	Brassica juncea		3	1	[ZB14_BRAJU]	44.06	10.62 %	1	1	1	4	113	12.6	7.05
1.204	O04866	Acetylornithine aminotransferase, mitochondrial	Alnus glutinosa	AG118	2	1	[ARGD_ALNGL]	32.95	2.22 %	1	2	2	3	451	48.8	8.32
1.208	A2Y4S9	Cytochrome c	Oryza sativa subsp. indica	CC-1	2	1	[CYC_ORYSI]	57.94	13.39 %	1	1	1	16	112	12.3	9.32
1.213	Q9SYT0	Annexin D1	Arabidopsis thaliana	ANN1	1	1	[ANXD1_ARATH]	62.78	8.52 %	1	2	2	9	317	36.2	5.38
1.216	Q9SGC1	Probable phosphoglucomutase, cytoplasmic 2	Arabidopsis thaliana	At1g70730	1	1	[PGMC2_ARATH]	383.01	16.07 %	3	1	9	67	585	63.4	5.82
1.22	Q53B70	Chalcone--flavonone isomerase 1B-2	Glycine max	CHI1B2	2	1	[CF1B2_SOYBN]	359.74	31.42 %	5	6	7	68	226	25	5.35
1.221	O80925	ADP-ribosylation factor GTPase-activating protein AGD7	Arabidopsis thaliana	AGD7	1	1	[AGD7_ARATH]	33.16	1.97 %	1	1	1	2	456	49.2	6.33
1.223	P26300	Enolase	Solanum lycopersicum	PGH1	2	1	[ENO_SOLLC]	332.74	28.38 %	2	1	9	259	444	47.8	5.95
1.223	P30081	Chalcone synthase 7	Glycine max	CHS7	3	1	[CHS7_SOYBN]	272.79	26.48 %	97	7	7	23	389	42.8	6.37
1.227	Q2QD63	Photosystem II CP47 chlorophyll apoprotein	Cucumis sativus	psbB	3	1	[PSBB_CUCSA]	101.25	7.51 %	78	3	3	6	506	55.9	6.77
1.229	Q9LSU0	Proteasome subunit alpha type-3	Oryza sativa subsp. japonica	PAG1	2	1	[PSA3_ORYSJ]	74.87	7.23 %	1	1	2	7	249	27.2	6.09
1.23	P32260	Cysteine synthase, chloroplastic/chromoplastic	Spinacia oleracea	CYSK	1	2	[CYSKP_SPIOL]	110.09	5.74 %	2	1	2	11	383	40.6	7.18
1.231	Q10MW3	Pyruvate decarboxylase isozyme 2	Oryza sativa subsp. japonica	PDC2	2	1	[PDC2_ORYSJ]	92.23	5.79 %	12	2	3	10	605	64.7	5.81
1.237	P42056	Mitochondrial outer membrane protein porin of 36 kDa	Solanum tuberosum		1	2	[VDAC2_SOLTU]	80.95	6.16 %	1	2	2	11	276	29.4	8.06
1.249	Q8VY06	Presequence protease 2, chloroplastic/mitochondrial	Arabidopsis thaliana	PREP2	1	1	[PREP2_ARATH]	79.2	2.59 %	1	2	2	5	1080	121.1	5.49
1.251	Q75LU8	Calcineurin B-like protein 3	Oryza sativa subsp. japonica	CBL3	1	1	[CNBL3_ORYSJ]	78.75	8.00 %	4	1	2	5	225	25.8	4.88
1.253	Q9SM64	Superoxide dismutase [Mn], mitochondrial	Prunus persica	SOD	2	1	[SODM_PRUPE]	83.9	10.09 %	2	1	2	22	228	25.4	8.69
1.254	Q40468	Eukaryotic initiation factor 4A-15	Nicotiana tabacum		2	1	[IF415_TOBAC]	708.51	37.53 %	1	2	16	173	413	46.7	5.58
1.256	Q9FT52	ATP synthase subunit d, mitochondrial	Arabidopsis thaliana	At3g52300	1	3	[ATP5H_ARATH]	128.56	16.07 %	1	3	3	16	168	19.6	5.19
1.267	Q43470	14-3-3-like protein B	Hordeum vulgare		2	1	[1433B_HORVU]	378.16	37.79 %	10	2	11	104	262	29.7	4.74
1.272	P85086	Ribulose bisphosphate carboxylase/oxygenase activase, chloroplastic (Fragments)	Arachis hypogaea	RCA	1	1	[RCA_ARAHY]	63.4	22.86 %	12	2	2	2	140	15	4.59
1.275	P42802	Inositol-3-phosphate synthase	Citrus paradisi		3	1	[INO1_CITPA]	74.8	6.51 %	13	2	3	3	507	56.3	6.07
1.283	O48649	ADP-ribosylation factor 1	Salix bakko	ARF1	2	3	[ARF1_SALBA]	463.11	61.88 %	11	9	9	95	181	20.6	6.95
1.288	P29795	Oxygen-evolving enhancer protein 2, chloroplastic	Solanum lycopersicum	PSBP	2	1	[PSBP_SOLLC]	49.05	5.43 %	3	1	1	2	258	27.8	8.18
1.288	Q96452	14-3-3-like protein C	Glycine max	GF14C	2	1	[1433C_SOYBN]	546.6	53.88 %	6	7	15	97	258	29.2	4.78
1.293	P17878	Glyceraldehyde-3-phosphate dehydrogenase, cytosolic	Mesembryanthemum crystallinum	GAPC	2	1	[G3PC_MESCR]	315.44	19.29 %	3	1	8	108	337	36.6	7.06
1.296	Q9XIE3	17.6 kDa class I heat shock protein 1	Arabidopsis thaliana	HSP17.6A	1	1	[HS17A_ARATH]	31.05	5.81 %	2	1	1	2	155	17.6	7.5
1.298	Q9LKG7	UTP--glucose-1-phosphate uridylyltransferase	Astragalus penduliflorus	UGP	2	1	[UGPA_ASTPN]	625.17	33.12 %	3	5	14	85	471	51.5	6.29
1.317	P54873	Hydroxymethylglutaryl-CoA synthase	Arabidopsis thaliana	HMGS	2	2	[HMCS_ARATH]	88.1	6.29 %	1	3	3	9	461	51.1	6.4
1.329	Q9LEV3	Uncharacterized protein At5g10860, mitochondrial	Arabidopsis thaliana	At5g10860	1	1	[UMP3_ARATH]	79.02	11.17 %	1	2	2	7	206	22.7	9.01
1.344	O48682	Formin-like protein 4	Arabidopsis thaliana	FH4	2	2	[FH4_ARATH]	26.57	0.79 %	1	1	1	1	763	84	9.25
1.345	P14226	Oxygen-evolving enhancer protein 1, chloroplastic	Pisum sativum	PSBO	2	1	[PSBO_PEA]	102.93	13.98 %	1	2	3	5	329	34.9	6.61
1.346	Q41000	ATP synthase subunit delta', mitochondrial	Pisum sativum		3	1	[ATP4_PEA]	108.59	21.83 %	1	4	4	10	197	21.3	7.42
1.361	Q03773	Glucan endo-1,3-beta-glucosidase	Glycine max		1	1	[E13A_SOYBN]	212.08	17.00 %	1	4	4	12	347	38.1	8.69
1.365	P42738	Chorismate mutase, chloroplastic	Arabidopsis thaliana	CM1	2	2	[CHMU_ARATH]	44.16	6.29 %	1	2	2	2	334	37.6	6.09
1.369	P35131	Ubiquitin-conjugating enzyme E2 8	Arabidopsis thaliana	UBC8	1	1	[UBC8_ARATH]	60.74	7.43 %	6	1	1	9	148	16.5	7.88
1.383	P45734	Phenylalanine ammonia-lyase	Trifolium subterraneum	PAL1	3	1	[PALY_TRISU]	267.38	14.07 %	13	5	8	13	725	78.9	6.73
1.384	P26690	NAD(P)H-dependent 6'-deoxychalcone synthase	Glycine max		1	1	[6DCS_SOYBN]	583.18	57.78 %	1	14	14	90	315	35.5	6.8
1.389	Q9SYM5	Probable rhamnose biosynthetic enzyme 1	Arabidopsis thaliana	RHM1	2	1	[RHM1_ARATH]	171.66	7.32 %	1	3	5	9	669	75.3	7.28
1.399	Q9ZP06	Malate dehydrogenase 1, mitochondrial	Arabidopsis thaliana	At1g53240	1	1	[MDHM1_ARATH]	237.14	14.96 %	5	1	4	41	341	35.8	8.35
1.403	Q9SXU1	Proteasome subunit alpha type-7	Cicer arietinum	PAD1	2	1	[PSA7_CICAR]	442.94	37.35 %	5	4	7	71	249	27.1	7.37
1.435	P43333	U2 small nuclear ribonucleoprotein A'	Arabidopsis thaliana	At1g09760	2	2	[RU2A_ARATH]	74.17	9.24 %	1	2	2	3	249	28	6.05
1.439	P19976	Ferritin-1, chloroplastic	Glycine max		1	4	[FRI1_SOYBN]	217.47	36.40 %	9	1	8	16	250	28	6.04
1.442	P19142	Phenylalanine ammonia-lyase class 2	Phaseolus vulgaris		3	1	[PAL2_PHAVU]	183.87	8.85 %	2	2	5	10	712	77.3	6.4
1.447	Q40313	Caffeoyl-CoA O-methyltransferase	Medicago sativa	CCOMT	1	1	[CAMT_MEDSA]	155.41	20.65 %	1	2	4	15	247	28	5.85
1.456	Q94AZ4	Probable calcium-binding protein CML13	Arabidopsis thaliana	CML13	1	1	[CML13_ARATH]	137.67	29.73 %	2	4	4	15	148	16.5	4.94
1.471	Q43636	Thioredoxin H-type	Ricinus communis		3	1	[TRXH_RICCO]	81.04	22.88 %	4	3	3	12	118	13	5.85
1.484	P51407	60S acidic ribosomal protein P2-1	Arabidopsis thaliana	RPP2A	2	2	[RLA21_ARATH]	79.23	10.43 %	2	2	2	8	115	11.4	4.61
1.494	P41210	Caltractin	Atriplex nummularia		2	1	[CATR_ATRNU]	48.69	10.18 %	2	1	1	1	167	19.2	4.96
1.545	Q9SDX3	UTP--glucose-1-phosphate uridylyltransferase	Musa acuminata	UGPA	2	1	[UGPA_MUSAC]	401.86	20.34 %	2	1	9	63	467	51.3	5.68
1.585	Q84VG0	Probable calcium-binding protein CML7	Oryza sativa subsp. japonica	CML7	2	1	[CML7_ORYSJ]	55.96	8.78 %	1	1	1	6	148	16.7	5.06
1.599	Q08479	Adenylate kinase A	Oryza sativa subsp. japonica	ADK-A	2	1	[KAD1_ORYSJ]	225.73	25.73 %	3	2	5	41	241	26.4	8.28
1.602	P48977	Alcohol dehydrogenase	Malus domestica	ADH	2	1	[ADH_MALDO]	99.33	7.89 %	1	2	3	13	380	41.4	6.93
1.606	P49676	Beta-galactosidase	Brassica oleracea		2	1	[BGAL_BRAOL]	106.96	3.50 %	10	1	3	19	828	93	7.8
1.69	P12886	Alcohol dehydrogenase 1	Pisum sativum		3	1	[ADH1_PEA]	257.36	15.79 %	4	4	7	55	380	41.1	6.52
1.881	Q08480	Adenylate kinase B	Oryza sativa subsp. japonica	ADK-B	2	1	[KAD2_ORYSJ]	172.47	21.40 %	2	2	5	33	243	26.7	7.8
2.162	O49066	Superoxide dismutase [Mn], mitochondrial	Capsicum annuum	SODA	2	1	[SODM_CAPAN]	51.03	12.28 %	1	2	2	10	228	25.5	8.34
2.681	Q04980	Low-temperature-induced 65 kDa protein	Arabidopsis thaliana	LTI65	2	2	[LTI65_ARATH]	21.7	1.29 %	1	1	1	2	619	65.9	5.16
2.746	P86104	Unknown protein 1 (Fragment)	Vitis rotundifolia		1	1	[UP01_VITRO]	62.52	91.67 %	1	1	1	6	12	1.4	6.37
