# Supplementary material for: iTRAQ-Based Proteomic Analysis Reveals the Role of the Biological Control Agent, Sinorhizobium fredii Strain Sneb183, in Enhancing Soybean Resistance Against the Soybean Cyst Nematode
Source: Front Plant Sci. 2020 Dec 11;11:597819. doi: 10.3389/fpls.2020.597819 (PMC7759536; doi:10.3389/fpls.2020.597819)
Supplement: Supplementary file 1 [file Data_Sheet_1.zip › ⁫supplementary material/supplementary material Table s5 DEPs in J2vsCK_proteingroups.xls]

## Sheet: (115+116)&(119+121)
Ratio	Accession	Description	OS	GN	PE	SV	UniProtKB entry	Score	Coverage	# Proteins	# Unique Peptides	# Peptides	# PSMs	# AAs	MW [kDa]	calc. pI
0.221	A2YH64	Catalase isozyme B	Oryza sativa subsp. indica	CATB	2	2	[CATA2_ORYSI]	210.14	17.48 %	8	1	6	28	492	56.6	7.05
0.232	Q9LF30	40S ribosomal protein S19-2	Arabidopsis thaliana	RPS19B	2	1	[RS192_ARATH]	111.53	19.58 %	3	1	3	6	143	15.8	10.14
0.256	O22584	40S ribosomal protein S14	Lupinus luteus	RPS14	2	1	[RS14_LUPLU]	143.11	27.33 %	1	2	3	16	150	16.3	10.87
0.257	Q9FNP8	40S ribosomal protein S19-3	Arabidopsis thaliana	RPS19C	2	1	[RS193_ARATH]	110.28	20.98 %	2	1	3	8	143	15.7	10.21
0.268	P62785	Histone H4 variant TH011	Triticum aestivum		3	2	[H41_WHEAT]	262.52	51.46 %	6	6	6	63	103	11.4	11.47
0.275	O65819	Histone H2B.3 (Fragment)	Solanum lycopersicum	H2B-3	2	1	[H2B3_SOLLC]	261.66	41.61 %	48	6	6	36	137	15	10.11
0.291	O22647	40S ribosomal protein S16	Fritillaria agrestis	RPS16	2	1	[RS16_FRIAG]	74.52	12.41 %	4	2	2	12	145	16.5	10.48
0.305	P59230	60S ribosomal protein L10a-2	Arabidopsis thaliana	RPL10AB	2	1	[R10A2_ARATH]	55.51	7.41 %	4	2	2	5	216	24.4	9.88
0.341	P49690	60S ribosomal protein L23	Arabidopsis thaliana	RPL23A	2	3	[RL23_ARATH]	195.11	25.71 %	3	5	5	13	140	15	10.48
0.346	P27066	Ribulose bisphosphate carboxylase large chain	Glycine max	rbcL	1	3	[RBL_SOYBN]	431.88	28.21 %	462	6	11	41	475	52.6	6.43
0.352	P93788	Remorin	Solanum tuberosum		1	1	[REMO_SOLTU]	62.65	7.07 %	3	1	2	5	198	21.8	6.35
0.354	P35016	Endoplasmin homolog	Catharanthus roseus	HSP90	2	1	[ENPL_CATRO]	481.62	13.22 %	1	4	12	74	817	93.4	4.97
0.358	P46299	40S ribosomal protein S4	Gossypium hirsutum	RPS4	2	1	[RS4_GOSHI]	267.31	30.53 %	6	4	8	30	262	29.6	10.21
0.365	P36183	Endoplasmin homolog	Hordeum vulgare		2	1	[ENPL_HORVU]	299	8.78 %	1	1	9	43	809	92.9	4.94
0.366	Q9M9W1	60S ribosomal protein L22-2	Arabidopsis thaliana	RPL22B	2	1	[RL222_ARATH]	158	27.42 %	1	2	3	12	124	14	9.55
0.37	O81363	40S ribosomal protein S4	Prunus armeniaca	RPS4	2	1	[RS4_PRUAR]	231.83	24.90 %	2	1	5	21	261	29.5	10.27
0.378	P29250	Lipoxygenase 2	Oryza sativa subsp. japonica	LOX1.1	2	2	[LOX2_ORYSJ]	178.08	3.68 %	4	1	4	15	870	97.1	6.62
0.38	Q41649	FK506-binding protein 2	Vicia faba	FKBP15	1	1	[FKB15_VICFA]	58.08	8.61 %	3	1	1	4	151	16.2	7.28
0.39	P46287	60S ribosomal protein L11	Medicago sativa	RPL11	2	1	[RL11_MEDSA]	227.55	24.86 %	4	4	4	43	181	20.7	9.96
0.392	Q9ZNS1	40S ribosomal protein S7	Avicennia marina	RPS7	2	1	[RS7_AVIMR]	67.47	10.00 %	3	2	3	7	190	21.9	9.67
0.397	Q00917	Sucrose synthase 2	Arabidopsis thaliana	At5g49190	2	2	[SUS2_ARATH]	181.51	6.58 %	8	2	5	25	805	91.9	6.16
0.41	A2YWQ1	Heat shock protein 81-1	Oryza sativa subsp. indica	HSP81-1	2	1	[HSP81_ORYSI]	718.89	27.75 %	1	1	21	90	699	80.1	5.07
0.411	P62302	40S ribosomal protein S13	Glycine max	RPS13	2	1	[RS13_SOYBN]	345.33	56.29 %	7	8	8	30	151	17.1	10.36
0.412	P60039	60S ribosomal protein L7-3	Arabidopsis thaliana	RPL7C	2	1	[RL73_ARATH]	123.31	11.98 %	3	3	3	9	242	27.9	9.94
0.424	Q84MP7	Probable histone H2A variant 3	Oryza sativa subsp. japonica	Os03g0743400	2	1	[H2AV3_ORYSJ]	242.3	50.36 %	19	3	5	32	137	14.5	10.39
0.435	P42791	60S ribosomal protein L18-2	Arabidopsis thaliana	RPL18B	2	2	[RL182_ARATH]	53.02	5.88 %	2	1	1	4	187	20.9	10.98
0.443	P34788	40S ribosomal protein S18	Arabidopsis thaliana	RPS18A	1	1	[RS18_ARATH]	129.48	19.08 %	1	2	3	10	152	17.5	10.54
0.446	P49118	Luminal-binding protein	Solanum lycopersicum		2	1	[BIP_SOLLC]	678.45	21.32 %	3	3	15	92	666	73.2	5.21
0.449	Q38931	70 kDa peptidyl-prolyl isomerase	Arabidopsis thaliana	ROF1	1	2	[FKB70_ARATH]	30.34	2.54 %	1	1	1	5	551	61.4	5.31
0.45	Q42676	Transketolase, chloroplastic (Fragment)	Craterostigma plantagineum	TKT3	1	1	[TKTC_CRAPL]	148.7	11.18 %	1	3	4	18	519	56.2	6.15
0.45	Q43497	Monodehydroascorbate reductase	Solanum lycopersicum	AFRR	1	1	[MDAR_SOLLC]	119.85	11.32 %	2	1	4	22	433	47	6.02
0.462	Q07761	60S ribosomal protein L23a	Nicotiana tabacum	RPL23A	2	1	[RL23A_TOBAC]	44.89	8.44 %	4	1	1	4	154	17.3	10.18
0.469	Q2PMR0	ATP-dependent Clp protease proteolytic subunit	Glycine max	clpP	3	1	[CLPP_SOYBN]	59.89	14.80 %	9	2	2	6	196	22.1	4.65
0.48	P49227	60S ribosomal protein L5-2	Arabidopsis thaliana	RPL5B	2	3	[RL52_ARATH]	84	7.97 %	6	2	2	10	301	34.4	9.17
0.486	Q38798	Calnexin homolog 2	Arabidopsis thaliana	At5g07340	2	2	[CALX2_ARATH]	35.32	2.63 %	1	1	1	11	532	60.5	4.83
0.502	P17815	Malate synthase, glyoxysomal	Ricinus communis		2	1	[MASY_RICCO]	43.82	3.35 %	1	1	2	3	567	64.2	8.29
0.512	Q9SCM3	40S ribosomal protein S2-4	Arabidopsis thaliana	RPS2D	2	1	[RS24_ARATH]	177.07	15.94 %	4	5	5	25	276	30.1	10.18
0.512	O22060	Sucrose-phosphate synthase 1	Citrus unshiu	SPS1	2	1	[SPS1_CITUN]	80.58	4.82 %	1	3	3	3	1057	117.8	6.61
0.514	Q42899	Glutamine synthetase cytosolic isozyme	Lotus japonicus	GLN1	2	2	[GLNA1_LOTJA]	493.46	40.45 %	19	1	10	271	356	39.1	5.73
0.514	P25794	Probable aquaporin PIP-type 7a	Pisum sativum	TRG-31	2	2	[PIP2_PEA]	92.57	4.84 %	1	2	2	32	289	31	8.97
0.514	P38661	Probable protein disulfide-isomerase A6	Medicago sativa		2	1	[PDIA6_MEDSA]	274.75	18.13 %	1	2	7	43	364	40.5	5.59
0.515	P46301	40S ribosomal protein S25	Solanum lycopersicum	RPS25	3	1	[RS25_SOLLC]	92.44	18.52 %	1	1	2	21	108	11.9	10.73
0.515	Q42671	Glyceraldehyde-3-phosphate dehydrogenase, cytosolic	Craterostigma plantagineum	GAPC	2	1	[G3PC_CRAPL]	488.23	34.42 %	3	1	11	159	337	36.5	7.55
0.516	Q39817	Calnexin homolog	Glycine max		2	1	[CALX_SOYBN]	336.68	22.89 %	2	10	10	43	546	62	4.89
0.521	Q7F613	Secretory carrier-associated membrane protein 2	Oryza sativa subsp. japonica	SCAMP2	2	1	[SCAM2_ORYSJ]	23.41	2.80 %	4	1	1	3	286	32.2	8.5
0.522	Q35322	NADH-ubiquinone oxidoreductase 27 kDa subunit	Oryza sativa subsp. japonica	NAD9	2	2	[NDUS3_ORYSJ]	293.91	31.58 %	8	6	6	26	190	23	7.5
0.523	P41380	Eukaryotic initiation factor 4A-3	Nicotiana plumbaginifolia		2	1	[IF4A3_NICPL]	253.91	20.20 %	2	1	7	29	391	44.2	5.87
0.524	Q9SR73	40S ribosomal protein S28-1	Arabidopsis thaliana	RPS28A	2	1	[RS281_ARATH]	78.99	18.75 %	1	1	1	16	64	7.4	10.83
0.524	O49809	Glyoxysomal fatty acid beta-oxidation multifunctional protein MFP-a	Brassica napus		2	2	[MFPA_BRANA]	69.4	3.59 %	1	1	3	6	725	79	9.06
0.527	Q9AT34	40S ribosomal protein S15a	Daucus carota	RPS15A	2	3	[RS15A_DAUCA]	123.9	22.31 %	5	3	3	12	130	14.8	9.94
0.527	P84577	Putative heat shock protein HSP90 (Fragments)	Populus euphratica		1	1	[HSP90_POPEU]	119.16	59.57 %	1	2	2	13	47	5.1	4.03
0.53	Q9LZH9	60S ribosomal protein L7a-2	Arabidopsis thaliana	RPL7AB	2	1	[RL7A2_ARATH]	64.76	17.97 %	2	3	4	8	256	29	10.15
0.534	P52866	60S ribosomal protein L36	Daucus carota	RPL36	3	2	[RL36_DAUCA]	40.13	9.43 %	1	1	1	4	106	12.2	9.89
0.535	Q93YR3	FAM10 family protein At4g22670	Arabidopsis thaliana	At4g22670	1	1	[F10AL_ARATH]	105.52	6.80 %	1	3	3	7	441	46.6	4.93
0.536	Q43270	Phospholipase D alpha 1	Zea mays	PLD1	2	1	[PLDA1_MAIZE]	292.45	8.00 %	2	2	7	32	812	92.2	5.6
0.537	P22954	Heat shock cognate 70 kDa protein 2	Arabidopsis thaliana	HSC70-2	2	2	[HSP72_ARATH]	1042.14	38.44 %	4	2	20	203	653	71.3	5.12
0.539	Q9M9E1	ABC transporter G family member 40	Arabidopsis thaliana	ABCG40	1	1	[AB40G_ARATH]	267.41	5.27 %	4	3	7	18	1423	160.9	8.06
0.541	P31926	Sucrose synthase	Vicia faba	SUCS	2	1	[SUSY_VICFA]	1113.93	35.61 %	3	1	26	234	806	92.5	6.15
0.543	P50249	Adenosylhomocysteinase	Phalaenopsis sp.	SAHH	2	1	[SAHH_PHASS]	561.26	23.92 %	1	2	14	98	485	53.1	6.14
0.545	Q06197	Isocitrate dehydrogenase [NADP]	Glycine max	IDH1	2	2	[IDHC_SOYBN]	1021.52	50.36 %	4	21	21	181	413	46	6.23
0.549	Q9SNY3	GDP-mannose 4,6 dehydratase 1	Arabidopsis thaliana	GMD1	2	1	[GMD1_ARATH]	74.03	4.99 %	2	2	2	5	361	40.8	7.11
0.551	Q42807	Acyl-[acyl-carrier-protein] desaturase, chloroplastic	Glycine max	ACPD	2	1	[STAD_SOYBN]	201.32	18.00 %	14	6	6	17	411	47.3	6.15
0.553	Q39085	Cell elongation protein DIMINUTO	Arabidopsis thaliana	DIM	1	2	[DIM_ARATH]	109.49	5.53 %	1	3	3	12	561	65.4	7.97
0.557	P38417	Lipoxygenase-4	Glycine max	LOX1.5	1	1	[LOX4_SOYBN]	2377.38	62.60 %	2	30	48	820	853	96.5	6.04
0.558	Q42556	ATPase 9, plasma membrane-type	Arabidopsis thaliana	AHA9	2	2	[PMA9_ARATH]	496.76	15.72 %	3	1	11	62	954	105.1	6.39
0.559	P13708	Sucrose synthase	Glycine max	SS	1	2	[SUSY_SOYBN]	1752.41	51.68 %	3	7	38	372	805	92.2	6.48
0.562	Q1PDW5	Cell division protease ftsH homolog 6, chloroplastic	Arabidopsis thaliana	FTSH6	2	1	[FTSH6_ARATH]	19.55	1.02 %	1	1	1	1	688	74.5	7.61
0.566	Q43848	Transketolase, chloroplastic	Solanum tuberosum		2	1	[TKTC_SOLTU]	152.37	3.24 %	2	1	2	19	741	79.9	6.35
0.569	P49299	Citrate synthase, glyoxysomal	Cucurbita maxima		1	1	[CYSZ_CUCMA]	125.92	10.85 %	3	4	4	7	516	56.7	8.79
0.573	P93847	60S ribosomal protein L10	Solanum melongena	RPL10	2	1	[RL10_SOLME]	151.88	18.26 %	11	4	4	7	219	24.7	10.56
0.575	Q8H1Y0	Pyruvate dehydrogenase E1 component subunit alpha-2, mitochondrial	Arabidopsis thaliana	IAR4	1	2	[ODPA2_ARATH]	242.91	14.25 %	4	6	6	27	393	43.3	7.91
0.575	O03376	Alternative oxidase 3, mitochondrial	Glycine max	AOX3	1	1	[AOX3_SOYBN]	198.15	17.18 %	7	5	5	15	326	37	8.81
0.575	P40619	HMG1/2-like protein	Ipomoea nil		2	1	[HMGL_IPONI]	28.5	4.86 %	1	1	1	1	144	16	8.85
0.582	Q39043	Luminal-binding protein 2	Arabidopsis thaliana	At5g42020	1	2	[BIP2_ARATH]	710.3	22.60 %	1	2	15	107	668	73.5	5.21
0.587	P41377	Eukaryotic initiation factor 4A-2	Arabidopsis thaliana	TIF4A-2	1	1	[IF4A2_ARATH]	584.13	34.22 %	1	2	14	136	412	46.7	5.68
0.588	Q43468	Heat shock protein STI	Glycine max	STI	2	1	[STIP_SOYBN]	157.66	7.73 %	1	4	4	22	569	63.5	6.15
0.589	Q8LBZ7	Succinate dehydrogenase [ubiquinone] iron-sulfur subunit 1, mitochondrial	Arabidopsis thaliana	SDH2-1	1	2	[DHSB1_ARATH]	78.09	7.53 %	2	2	2	7	279	31.2	8.44
0.591	A2X0M1	Mitogen-activated protein kinase 13	Oryza sativa subsp. indica	MPK13	2	2	[MPK13_ORYSI]	44.9	2.96 %	2	1	1	1	506	58.2	8.15
0.591	Q9FUL4	60S ribosomal protein L24	Prunus avium	RPL24	2	1	[RL24_PRUAV]	106.78	15.05 %	5	3	3	6	186	21.3	10.62
0.592	P27081	ADP,ATP carrier protein, mitochondrial (Fragment)	Solanum tuberosum	ANT1	2	1	[ADT2_SOLTU]	466.45	18.65 %	2	2	7	98	386	41.8	9.73
0.593	P24922	Eukaryotic translation initiation factor 5A-2	Nicotiana plumbaginifolia	EIF-5A2	2	1	[IF5A2_NICPL]	134.83	26.42 %	17	3	3	16	159	17.4	5.99
0.599	Q9FLF0	40S ribosomal protein S9-2	Arabidopsis thaliana	RPS9C	2	1	[RS92_ARATH]	252.07	25.38 %	2	6	6	17	197	23.1	10.35
0.601	P51819	Heat shock protein 83	Ipomoea nil	HSP83A	2	1	[HSP83_IPONI]	727.38	23.90 %	1	3	21	87	703	80.8	5.05
0.603	P50883	60S ribosomal protein L12-1	Arabidopsis thaliana	RPL12A	1	2	[RL121_ARATH]	107.96	16.87 %	3	1	2	21	166	17.9	8.97
0.607	O65759	Histone H2AX	Cicer arietinum	HIS2A	2	1	[H2AX_CICAR]	124.63	20.14 %	26	1	3	22	139	14.6	10.32
0.609	Q9MAK9	26S protease regulatory subunit S10B homolog B	Arabidopsis thaliana	RPT4B	2	1	[PS10B_ARATH]	369.68	31.58 %	2	9	10	49	399	44.7	8.19
0.611	P46466	26S protease regulatory subunit 4 homolog	Oryza sativa subsp. japonica	TBP2	2	2	[PRS4_ORYSJ]	346.55	25.45 %	1	2	8	21	448	49.6	6.21
0.611	P46942	ATP-dependent RNA helicase-like protein DB10	Nicotiana sylvestris		2	1	[DB10_NICSY]	63.2	3.79 %	2	1	2	4	607	65.9	9.51
0.612	P29357	Chloroplast envelope membrane 70 kDa heat shock-related protein	Spinacia oleracea	SCE70	1	3	[HSP7E_SPIOL]	1051.95	36.75 %	2	1	17	206	653	71.7	5.48
0.613	Q84WU2	Ubiquitin carboxyl-terminal hydrolase 13	Arabidopsis thaliana	UBP13	1	1	[UBP13_ARATH]	147.61	4.75 %	1	2	5	6	1115	130.6	5.58
0.614	P19456	ATPase 2, plasma membrane-type	Arabidopsis thaliana	AHA2	1	2	[PMA2_ARATH]	800.1	20.46 %	4	1	18	118	948	104.3	6.99
0.615	Q9LNU4	Probable 26S proteasome non-ATPase regulatory subunit 3a	Arabidopsis thaliana	EMB2719	1	3	[PSD31_ARATH]	251.98	16.80 %	4	8	8	20	488	55.5	8.19
0.615	O65570	Villin-4	Arabidopsis thaliana	VLN4	1	1	[VILI4_ARATH]	125.07	3.80 %	1	3	4	10	974	109.3	6.13
0.615	O50003	60S ribosomal protein L12	Prunus armeniaca	RPL12	2	1	[RL12_PRUAR]	113.11	14.46 %	2	1	2	18	166	17.9	8.92
0.617	A7Q5X9	40S ribosomal protein S3a-2	Vitis vinifera	GSVIVT00031140001	3	1	[RS3A2_VITVI]	90.24	12.39 %	7	2	2	7	234	27	10.15
0.621	Q948T6	Lactoylglutathione lyase	Oryza sativa subsp. japonica	GLX-I	1	2	[LGUL_ORYSJ]	32.26	3.78 %	1	1	1	2	291	32.5	5.67
0.627	Q43117	Pyruvate kinase isozyme A, chloroplastic	Ricinus communis		1	1	[KPYA_RICCO]	113.03	6.69 %	2	4	4	5	583	64.1	5.57
0.629	Q00423	HMG-Y-related protein A	Glycine max		2	1	[HMGYA_SOYBN]	153.88	40.91 %	1	4	5	18	176	18.8	10.42
0.633	P93306	NADH-ubiquinone oxidoreductase 49 kDa subunit	Arabidopsis thaliana	NAD7	1	2	[NDUS2_ARATH]	467.3	25.89 %	4	8	8	28	394	44.9	7.12
0.633	Q0JHZ2	Zinc finger CCCH domain-containing protein 11	Oryza sativa subsp. japonica	Os01g0834700	2	2	[C3H11_ORYSJ]	22.28	2.46 %	1	1	1	1	366	41.6	5.31
0.634	Q9LXS7	Citrate synthase 1, peroxisomal	Arabidopsis thaliana	CSY1	2	1	[CISY1_ARATH]	33.42	2.08 %	1	1	1	2	480	52.9	7.96
0.635	O04499	2,3-bisphosphoglycerate-independent phosphoglycerate mutase 1	Arabidopsis thaliana	PGM1	2	3	[PMG1_ARATH]	229.03	12.93 %	2	2	7	21	557	60.5	5.53
0.636	Q2MHE4	Serine/threonine-protein kinase HT1	Arabidopsis thaliana	HT1	1	1	[HT1_ARATH]	30.12	3.33 %	1	1	1	1	390	44.3	8.9
0.638	Q9SD46	Peroxidase 36	Arabidopsis thaliana	PER36	2	2	[PER36_ARATH]	110.87	4.65 %	8	1	2	18	344	38.2	5.05
0.644	O04865	Phospholipase D alpha 1	Vigna unguiculata	PLD1	2	1	[PLDA1_VIGUN]	399.69	13.23 %	1	4	11	34	809	91.5	5.85
0.645	P31023	Dihydrolipoyl dehydrogenase, mitochondrial	Pisum sativum	LPD	1	2	[DLDH_PEA]	348	19.76 %	1	5	9	80	501	53.3	7.17
0.646	Q96250	ATP synthase subunit gamma, mitochondrial	Arabidopsis thaliana	ATPC	1	1	[ATPG3_ARATH]	46.67	4.62 %	1	1	1	8	325	35.4	8.9
0.648	Q39828	Dynamin-related protein 5A	Glycine max		2	1	[SDL5A_SOYBN]	486.25	30.00 %	3	14	15	30	610	68.3	7.99
0.649	Q94BQ2	26S protease regulatory subunit 8 homolog B	Arabidopsis thaliana	RPT6B	2	1	[PRS8B_ARATH]	434.62	34.13 %	2	11	12	56	419	47.1	8.59
0.652	Q8LPJ4	ABC transporter E family member 2	Arabidopsis thaliana	ABCE2	2	1	[AB2E_ARATH]	63.1	3.31 %	1	2	2	3	605	68.3	7.96
0.654	Q42777	Methylcrotonoyl-CoA carboxylase subunit alpha, mitochondrial	Glycine max	MCCA	1	2	[MCCA_SOYBN]	169.07	14.91 %	1	6	6	16	731	80.6	7.01
0.655	Q07176	Mitogen-activated protein kinase homolog MMK1	Medicago sativa	MMK1	1	1	[MMK1_MEDSA]	154.97	13.95 %	9	5	5	16	387	44.4	5.85
0.656	P26413	Heat shock 70 kDa protein	Glycine max	HSP70	3	1	[HSP70_SOYBN]	938.41	38.29 %	2	9	18	105	645	70.8	5.49
0.656	Q10370	HMG-Y-related protein B (Fragment)	Glycine max		2	1	[HMGYB_SOYBN]	135.93	42.11 %	1	3	4	17	152	16.2	10.67
0.658	P93655	Lon protease homolog 2, mitochondrial	Arabidopsis thaliana	At5g26860	1	2	[LONH2_ARATH]	47.21	2.45 %	2	2	2	4	940	103.9	5.59
0.66	Q7XZP5	L-ascorbate peroxidase 5, peroxisomal	Arabidopsis thaliana	APX5	2	2	[APX5_ARATH]	97.08	12.90 %	4	3	3	8	279	30.9	8.68
0.66	O04104	Uricase-2 isozyme 2	Glycine max		1	1	[URIC2_SOYBN]	340.23	42.07 %	4	4	9	34	309	35.1	8.29
0.663	Q03194	Plasma membrane ATPase 4	Nicotiana plumbaginifolia	PMA4	2	1	[PMA4_NICPL]	907.14	21.22 %	5	4	19	134	952	105.1	6.96
0.663	Q9SR05	Receptor-like protein kinase ANXUR1	Arabidopsis thaliana	ANX1	2	1	[ANX1_ARATH]	82.21	2.59 %	5	2	2	7	850	94	6.92
0.663	P43210	Delta-aminolevulinic acid dehydratase, chloroplastic	Glycine max	HEMB	2	1	[HEM2_SOYBN]	27	3.88 %	1	1	1	1	412	45	7.09
0.665	Q9M2A0	ATPase 8, plasma membrane-type	Arabidopsis thaliana	AHA8	1	1	[PMA8_ARATH]	564.88	16.24 %	2	3	12	82	948	104.1	5.77
0.667	Q6K972	Protein argonaute 1C	Oryza sativa subsp. japonica	AGO1C	2	1	[AGO1C_ORYSJ]	177.57	4.95 %	5	2	4	5	1011	113.1	9.5
0.667	P32289	Glutamine synthetase nodule isozyme	Vigna aconitifolia		2	1	[GLNA_VIGAC]	434.26	35.96 %	21	3	10	220	356	39.1	6.07
0.671	Q9FKK7	Xylose isomerase	Arabidopsis thaliana	XYLA	2	2	[XYLA_ARATH]	73.93	4.19 %	1	2	2	7	477	53.7	5.87
0.671	P93263	5-methyltetrahydropteroyltriglutamate--homocysteine methyltransferase	Mesembryanthemum crystallinum	METE	2	1	[METE_MESCR]	859.14	19.87 %	3	5	15	195	765	84.8	6.28
0.673	P05718	Cytochrome b	Vicia faba	MT-CYB	3	2	[CYB_VICFA]	102.31	5.36 %	1	2	2	5	392	44	7.47
0.683	Q42797	Trans-cinnamate 4-monooxygenase	Glycine max	CYP73A11	2	1	[TCMO_SOYBN]	630.03	47.23 %	13	11	20	63	506	58	8.98
0.686	Q6ZDY8	Succinate dehydrogenase [ubiquinone] flavoprotein subunit, mitochondrial	Oryza sativa subsp. japonica	SDH1	2	1	[DHSA_ORYSJ]	249.62	11.75 %	1	2	6	21	630	68.8	7.08
0.686	Q02909	Phosphoenolpyruvate carboxylase, housekeeping isozyme	Glycine max	PPC16	2	1	[CAPP1_SOYBN]	1431.23	47.67 %	3	7	37	131	967	110.6	5.96
0.686	P49676	Beta-galactosidase	Brassica oleracea		2	1	[BGAL_BRAOL]	106.96	3.50 %	10	1	3	19	828	93	7.8
0.687	Q7XPY2	Plasma membrane ATPase	Oryza sativa subsp. japonica	Os04g0656100	2	1	[PMA1_ORYSJ]	748.71	20.72 %	4	3	17	111	951	104.8	6.79
0.688	Q5Z627	Elongation factor 1-gamma 3	Oryza sativa subsp. japonica	Os06g0571400	2	1	[EF1G3_ORYSJ]	182.03	8.41 %	5	2	4	29	416	47.4	6.47
0.689	O65202	Peroxisomal acyl-coenzyme A oxidase 1	Arabidopsis thaliana	ACX1	1	1	[ACOX1_ARATH]	68.66	3.77 %	1	2	2	10	664	74.3	7.66
0.689	Q9SCV3	Beta-galactosidase 9	Arabidopsis thaliana	BGAL9	2	1	[BGAL9_ARATH]	90.57	2.93 %	1	1	2	4	887	99.1	8.03
0.69	P49358	Serine hydroxymethyltransferase 2, mitochondrial	Flaveria pringlei		2	1	[GLYN_FLAPR]	286.4	18.96 %	3	2	7	25	517	56.9	8.73
0.691	Q944A7	Probable serine/threonine-protein kinase At4g35230	Arabidopsis thaliana	At4g35230	1	1	[Y4523_ARATH]	57.04	5.66 %	1	2	2	4	512	56.8	5.78
0.691	Q9SP37	Adenosylhomocysteinase	Lupinus luteus	SAHH	2	1	[SAHH_LUPLU]	419.69	32.37 %	1	4	12	61	485	53.3	5.96
0.691	P48534	L-ascorbate peroxidase, cytosolic	Pisum sativum	APX1	1	2	[APX1_PEA]	136.36	23.60 %	1	4	4	20	250	27.2	5.81
0.692	Q9FE65	60S ribosomal protein L34-2	Arabidopsis thaliana	RPL34B	2	1	[RL342_ARATH]	82.11	16.81 %	4	1	2	7	119	13.6	11.59
0.693	Q01390	Sucrose synthase	Phaseolus aureus	SS1	1	1	[SUSY_PHAAU]	1442.59	40.12 %	3	2	30	302	805	92	6.51
0.695	Q9ZRI8	Formate dehydrogenase, mitochondrial	Hordeum vulgare		2	1	[FDH_HORVU]	219.88	15.92 %	1	3	5	38	377	41.5	7.37
0.697	P80503	Dihydrolipoyl dehydrogenase (Fragment)	Solanum tuberosum		1	1	[DLDH_SOLTU]	94.02	77.50 %	1	2	2	16	40	3.9	6.51
0.699	P21616	Pyrophosphate-energized vacuolar membrane proton pump	Phaseolus aureus		1	3	[AVP_PHAAU]	246.77	7.19 %	3	6	6	52	765	79.9	5.49
0.7	O04883	Phospholipase D alpha 1	Pimpinella brachycarpa	PLD1	2	1	[PLDA1_PIMBR]	306.6	8.17 %	1	2	8	34	808	91.6	6.11
0.701	P27323	Heat shock protein 81-1	Arabidopsis thaliana	HSP81-1	1	3	[HSP81_ARATH]	538.32	22.57 %	1	1	16	53	700	80.6	5.05
0.702	P54765	GTP-binding nuclear protein Ran1A (Fragment)	Lotus japonicus	RAN1A	2	1	[RAN1A_LOTJA]	369.23	39.23 %	14	10	10	54	209	23.8	7.12
0.703	P49092	Asparagine synthetase [glutamine-hydrolyzing] 1	Lotus japonicus	AS1	2	2	[ASNS1_LOTJA]	189.13	10.75 %	7	4	4	15	586	66.4	6.47
0.704	Q42525	Hexokinase-1	Arabidopsis thaliana	HXK1	1	2	[HXK1_ARATH]	27.84	2.82 %	2	1	1	1	496	53.7	6.1
0.705	Q38868	Calcium-dependent protein kinase 9	Arabidopsis thaliana	CPK9	1	1	[CDPK9_ARATH]	72.93	5.55 %	4	2	2	5	541	60.3	6.18
0.707	P31167	ADP,ATP carrier protein 1, mitochondrial	Arabidopsis thaliana	ANT1	1	2	[ADT1_ARATH]	412.35	18.90 %	8	2	7	76	381	41.4	9.83
0.707	Q56WD9	3-ketoacyl-CoA thiolase 2, peroxisomal	Arabidopsis thaliana	PED1	1	2	[THIK2_ARATH]	16.95	1.95 %	1	1	1	1	462	48.5	8.34
0.708	Q56WK6	Patellin-1	Arabidopsis thaliana	PATL1	1	2	[PATL1_ARATH]	107.06	2.09 %	1	2	2	15	573	64	4.83
0.708	O23755	Elongation factor 2	Beta vulgaris		2	1	[EF2_BETVU]	1048.62	32.38 %	1	21	25	239	843	93.7	6.3
0.71	Q10RI7	DEAD-box ATP-dependent RNA helicase 38	Oryza sativa subsp. japonica	Os03g0158200	3	1	[RH38_ORYSJ]	44.29	2.18 %	1	1	1	2	505	55.8	5.74
0.71	Q9LVL1	Peroxidase 68	Arabidopsis thaliana	PER68	2	1	[PER68_ARATH]	42.92	2.77 %	1	1	1	4	325	35.6	9.31
0.711	P27322	Heat shock cognate 70 kDa protein 2	Solanum lycopersicum	HSC-2	2	1	[HSP72_SOLLC]	1350.34	47.36 %	4	4	25	247	644	70.7	5.19
0.714	Q65XK0	Ketol-acid reductoisomerase, chloroplastic	Oryza sativa subsp. japonica	Os05g0573700	1	1	[ILV5_ORYSJ]	228.38	8.82 %	1	1	4	30	578	62.3	6.43
0.714	Q43089	Beta-fructofuranosidase, cell wall isozyme	Pisum sativum	BFRUCT1	2	1	[INV1_PEA]	91.96	4.86 %	1	2	2	3	555	62.6	7.52
0.715	Q8RWL2	Calcium-dependent protein kinase 29	Arabidopsis thaliana	CPK29	2	2	[CDPKT_ARATH]	37.21	2.25 %	1	1	1	1	534	60.5	6.4
0.716	Q07346	Glutamate decarboxylase	Petunia hybrida	GAD	1	1	[DCE_PETHY]	343.48	16.20 %	4	6	6	31	500	56.7	5.71
0.716	P46417	Glutathione S-transferase 3	Glycine max	GST3	1	1	[GSTX3_SOYBN]	124.02	17.35 %	3	4	4	5	219	25.9	5.76
0.719	P45458	Malate synthase, glyoxysomal (Fragment)	Glycine max		2	1	[MASY_SOYBN]	101.8	7.09 %	5	2	4	5	564	63.9	7.37
0.722	P25861	Glyceraldehyde-3-phosphate dehydrogenase, cytosolic	Antirrhinum majus	GAPC	2	1	[G3PC_ANTMA]	652.36	44.51 %	1	1	13	479	337	36.7	8.28
0.723	P52780	Glutaminyl-tRNA synthetase	Lupinus luteus		2	2	[SYQ_LUPLU]	171.47	6.05 %	1	5	5	9	794	90.4	6.76
0.726	Q9FNX5	Dynamin-related protein 1E	Arabidopsis thaliana	DRP1E	1	1	[DRP1E_ARATH]	69.78	6.57 %	2	2	3	7	624	69.8	7.52
0.727	Q42677	Transketolase 7	Craterostigma plantagineum	TKT7	2	1	[TKT7_CRAPL]	111.79	3.11 %	1	1	2	11	676	73.4	6.61
0.729	Q9C5J7	6-phosphofructokinase 7	Arabidopsis thaliana	PFK7	1	1	[K6PF7_ARATH]	185.81	9.90 %	5	3	4	19	485	53.4	7.31
0.73	Q08435	Plasma membrane ATPase 1	Nicotiana plumbaginifolia	PMA1	2	1	[PMA1_NICPL]	615.71	18.39 %	2	3	13	83	957	105.1	6.89
0.738	Q40468	Eukaryotic initiation factor 4A-15	Nicotiana tabacum		2	1	[IF415_TOBAC]	708.51	37.53 %	1	2	16	173	413	46.7	5.58
0.741	P86104	Unknown protein 1 (Fragment)	Vitis rotundifolia		1	1	[UP01_VITRO]	62.52	91.67 %	1	1	1	6	12	1.4	6.37
0.742	Q06611	Aquaporin PIP1-2	Arabidopsis thaliana	PIP1-2	1	1	[PIP12_ARATH]	59.35	3.50 %	1	1	1	27	286	30.6	9.03
0.745	Q9SJM0	Callose synthase 10	Arabidopsis thaliana	CALS10	2	4	[CALSA_ARATH]	56.11	1.47 %	2	1	2	7	1909	218.6	7.9
0.746	Q42908	2,3-bisphosphoglycerate-independent phosphoglycerate mutase	Mesembryanthemum crystallinum	PGM1	2	1	[PMGI_MESCR]	326.24	14.49 %	3	2	9	31	559	61.1	5.62
0.747	O23627	Glycyl-tRNA synthetase 1, mitochondrial	Arabidopsis thaliana	GLYRS-1	2	1	[SYGM1_ARATH]	124.37	5.90 %	1	4	4	11	729	81.9	7.01
0.748	P13905	Elongation factor 1-alpha	Arabidopsis thaliana	A1	1	1	[EF1A_ARATH]	522.03	33.18 %	4	2	13	123	449	49.5	9.11
0.748	P93472	Cell elongation protein diminuto	Pisum sativum	DIM	2	1	[DIM_PEA]	37.12	1.94 %	1	1	1	6	567	65.9	8.44
0.749	Q43768	Glutamyl-tRNA synthetase	Hordeum vulgare		2	1	[SYE_HORVU]	20.94	2.68 %	3	1	1	1	560	61.8	7.14
0.751	Q9ATM4	Aquaporin PIP2-7	Zea mays	PIP2-7	2	1	[PIP27_MAIZE]	293.95	20.91 %	1	5	5	94	287	30.8	8.13
0.752	P93050	Probable LRR receptor-like serine/threonine-protein kinase RKF3	Arabidopsis thaliana	RKF3	1	1	[RKF3_ARATH]	63.81	3.89 %	4	2	2	4	617	67.2	7.84
0.753	Q9LEK8	Peptidyl-prolyl cis-trans isomerase Pin1	Digitalis lanata	PARV12.8	1	1	[PIN1_DIGLA]	106.68	29.66 %	3	3	3	11	118	12.8	8.81
0.755	Q9T074	Phosphoenolpyruvate carboxykinase [ATP]	Arabidopsis thaliana	PCKA	1	1	[PCKA_ARATH]	170.46	9.99 %	1	3	5	14	671	73.4	7.08
0.757	Q9LDA7	Probable protein phosphatase 2C 39	Arabidopsis thaliana	At3g15260	2	1	[P2C39_ARATH]	29.16	4.50 %	1	1	1	5	289	31.6	5.81
0.758	Q9XGM1	V-type proton ATPase subunit D	Arabidopsis thaliana	VHA-D	1	2	[VATD_ARATH]	132.12	22.61 %	1	5	5	12	261	29	9.51
0.758	O64982	26S protease regulatory subunit 7	Prunus persica	RPT1	2	1	[PRS7_PRUPE]	485.75	36.00 %	4	3	13	51	425	47.5	6.8
0.759	Q9SP02	Peptidyl-prolyl cis-trans isomerase CYP20-1	Arabidopsis thaliana	CYP20-1	1	1	[CP20A_ARATH]	186.03	22.06 %	1	4	5	18	204	21.9	9.06
0.759	Q9FJZ9	Peroxidase 72	Arabidopsis thaliana	PER72	1	1	[PER72_ARATH]	136.27	8.04 %	1	3	3	24	336	37.4	8.43
0.761	Q01292	Ketol-acid reductoisomerase, chloroplastic	Spinacia oleracea	AHRI	1	1	[ILV5_SPIOL]	154.95	12.94 %	1	2	5	10	595	63.7	6.99
0.761	Q39433	Ras-related protein RAB1BV	Beta vulgaris	RAB1BV	2	1	[RB1BV_BETVU]	317.41	34.42 %	5	5	7	38	215	23.8	7.83
0.761	Q41141	Pyrophosphate--fructose 6-phosphate 1-phosphotransferase subunit beta	Ricinus communis	PFP-BETA	3	1	[PFPB_RICCO]	100.8	5.43 %	2	3	3	10	552	60.1	6.64
0.765	P41210	Caltractin	Atriplex nummularia		2	1	[CATR_ATRNU]	48.69	10.18 %	2	1	1	1	167	19.2	4.96
0.766	P28582	Calcium-dependent protein kinase	Daucus carota		2	2	[CDPK_DAUCA]	65.85	4.70 %	2	2	2	4	532	60	6.55
0.768	Q9SYT0	Annexin D1	Arabidopsis thaliana	ANN1	1	1	[ANXD1_ARATH]	62.78	8.52 %	1	2	2	9	317	36.2	5.38
0.769	Q2R1V8	GDP-mannose 3,5-epimerase 2	Oryza sativa subsp. japonica	GME-2	2	2	[GME2_ORYSJ]	236.8	20.75 %	4	6	6	18	371	42.1	6.09
0.769	Q9C7F2	ABC transporter B family member 14	Arabidopsis thaliana	ABCB14	3	1	[AB14B_ARATH]	98.86	2.73 %	8	2	3	4	1247	136.1	8.84
0.769	Q27GI3	Nucleobase-ascorbate transporter 6	Arabidopsis thaliana	NAT6	2	2	[NAT6_ARATH]	45.23	2.44 %	2	1	1	2	532	57.5	9.32
0.769	Q03460	Glutamate synthase [NADH], amyloplastic	Medicago sativa		1	1	[GLSN_MEDSA]	453.83	7.02 %	1	13	13	16	2194	240.2	6.27
0.774	Q94A40	Coatomer subunit alpha-1	Arabidopsis thaliana	At1g62020	1	2	[COPA1_ARATH]	227.35	7.89 %	2	4	8	11	1216	136.5	6.98
0.775	O04450	T-complex protein 1 subunit epsilon	Arabidopsis thaliana	At1g24510	2	1	[TCPE_ARATH]	247.81	12.34 %	1	3	7	15	535	59.3	5.66
0.775	P54774	Cell division cycle protein 48 homolog	Glycine max	CDC48	2	1	[CDC48_SOYBN]	954.34	32.71 %	1	2	22	121	807	89.7	5.31
0.776	P52419	Amidophosphoribosyltransferase, chloroplastic (Fragment)	Vigna aconitifolia	PUR1	2	1	[PUR1_VIGAC]	68.93	5.98 %	2	3	3	8	485	53.2	6.68
0.777	P28769	T-complex protein 1 subunit alpha	Arabidopsis thaliana	CCT1	2	1	[TCPA_ARATH]	212.09	14.68 %	1	7	7	13	545	59.2	6.3
0.777	Q6ZI44	Serine/threonine-protein kinase SAPK6	Oryza sativa subsp. japonica	SAPK6	2	1	[SAPK6_ORYSJ]	110.27	9.04 %	13	1	3	9	365	41.8	6.04
0.781	Q39230	Seryl-tRNA synthetase	Arabidopsis thaliana	At5g27470	2	1	[SYS_ARATH]	67.99	5.10 %	2	2	2	6	451	51.6	6.67
0.781	O82043	Ketol-acid reductoisomerase, chloroplastic	Pisum sativum	PGAAIR	2	1	[ILV5_PEA]	181.75	8.78 %	1	1	4	21	581	62.8	7.08
0.781	Q39659	Glyoxysomal fatty acid beta-oxidation multifunctional protein MFP-a	Cucumis sativus		1	1	[MFPA_CUCSA]	142.15	7.17 %	1	2	4	16	725	79.1	9.07
0.783	Q42919	Glucose-6-phosphate 1-dehydrogenase, cytoplasmic isoform	Medicago sativa		2	1	[G6PD_MEDSA]	115.76	8.35 %	1	1	5	8	515	58.9	6.21
0.785	Q9SZ30	Imidazole glycerol phosphate synthase hisHF, chloroplastic	Arabidopsis thaliana	At4g26900	1	1	[HIS5_ARATH]	83.08	6.93 %	1	3	3	7	592	64.2	6.76
0.786	P27481	Lipoxygenase (Fragment)	Phaseolus vulgaris		2	1	[LOXB_PHAVU]	985.25	32.52 %	1	4	21	357	741	84.1	6.58
0.788	P04045	Alpha-1,4 glucan phosphorylase L-1 isozyme, chloroplastic/amyloplastic	Solanum tuberosum		1	2	[PHSL1_SOLTU]	33.77	0.83 %	2	1	1	2	966	109.4	5.64
0.791	Q7DM58	ABC transporter C family member 4	Arabidopsis thaliana	ABCC4	1	2	[AB4C_ARATH]	131.57	2.24 %	8	3	3	7	1516	169	7.65
0.791	Q39227	24-methylenesterol C-methyltransferase 2	Arabidopsis thaliana	SMT2	1	2	[SMT2_ARATH]	57.58	7.76 %	2	2	2	4	361	40.4	6.11
0.791	P47192	Vesicle-associated membrane protein 722	Arabidopsis thaliana	VAMP722	2	2	[VA722_ARATH]	136.36	16.74 %	7	1	5	9	221	24.9	8.9
0.797	Q7SIC9	Transketolase, chloroplastic	Zea mays		1	1	[TKTC_MAIZE]	120.95	6.52 %	1	1	3	10	675	72.9	5.72
0.799	P24099	Glutamine synthetase cytosolic isozyme 1	Glycine max		2	1	[GLNA1_SOYBN]	635.5	52.11 %	15	5	13	332	355	38.8	5.71
0.8	Q2R114	Putative cinnamyl alcohol dehydrogenase 4	Oryza sativa subsp. japonica	CAD4	3	2	[CADH4_ORYSJ]	118.21	7.63 %	2	1	2	6	354	38.6	6.18
0.801	Q42662	5-methyltetrahydropteroyltriglutamate--homocysteine methyltransferase	Solenostemon scutellarioides	MET	1	2	[METE_SOLSC]	810.9	19.24 %	3	4	14	277	764	84.5	6.51
0.802	Q9SFU0	Protein transport protein Sec24-like At3g07100	Arabidopsis thaliana	At3g07100	1	2	[SC24A_ARATH]	37.79	1.16 %	1	1	1	1	1038	113.9	7.91
0.803	P16097	Phosphoenolpyruvate carboxylase 2	Mesembryanthemum crystallinum	PPC2	3	1	[CAPP2_MESCR]	630.07	26.04 %	2	3	20	48	960	109.1	5.86
0.803	O49859	Cytochrome P450 82A4	Glycine max	CYP82A4	2	1	[C82A4_SOYBN]	25.59	1.52 %	1	1	1	3	525	58.5	6.71
0.804	P17094	60S ribosomal protein L3-1	Arabidopsis thaliana	ARP1	2	5	[RL31_ARATH]	167.71	11.83 %	2	1	5	19	389	44.5	10.17
0.804	Q41741	Eukaryotic initiation factor 4A	Zea mays		2	1	[IF4A_MAIZE]	745.23	42.93 %	3	3	17	168	410	46.5	5.59
0.814	P51061	Phosphoenolpyruvate carboxylase	Glycine max	PPC1	2	1	[CAPP2_SOYBN]	1449.26	50.78 %	2	9	38	124	967	110.7	6.47
0.815	P04771	Glutamine synthetase PR-2	Phaseolus vulgaris		2	1	[GLNA2_PHAVU]	207.89	16.01 %	8	1	4	33	356	39.2	5.6
0.816	P35100	ATP-dependent Clp protease ATP-binding subunit clpC homolog, chloroplastic	Pisum sativum		2	1	[CLPC_PEA]	635.71	22.02 %	1	1	15	33	922	102.6	6.99
0.818	Q109G2	DEAD-box ATP-dependent RNA helicase 12	Oryza sativa subsp. japonica	Os10g0503700	2	2	[RH12_ORYSJ]	239.54	16.12 %	6	6	6	16	521	57.9	8.16
0.822	P24095	Seed lipoxygenase	Glycine max	LOX1.4	1	1	[LOXX_SOYBN]	2396.7	64.58 %	4	39	50	873	864	96.8	6.15
0.826	P93541	Glutamate dehydrogenase	Solanum lycopersicum	GDH1	2	1	[DHE3_SOLLC]	150.95	12.38 %	4	1	4	23	412	44.8	7.17
0.828	P17202	Betaine aldehyde dehydrogenase, chloroplastic	Spinacia oleracea		1	1	[BADH_SPIOL]	147.62	10.46 %	2	1	4	16	497	54.2	5.41
0.828	Q6ZIX2	Cycloartenol-C-24-methyltransferase 1	Oryza sativa subsp. japonica	Smt1-1	2	1	[SMT1_ORYSJ]	24.66	2.91 %	1	1	1	1	344	38.6	6.37
0.829	Q6F2U9	Lysyl-tRNA synthetase	Oryza sativa subsp. japonica	Os03g0586800	2	1	[SYK_ORYSJ]	72.31	5.32 %	2	3	3	6	602	68.3	6.2
0.829	P49351	Farnesyl pyrophosphate synthase 1	Lupinus albus	FPS1	2	1	[FPPS1_LUPAL]	193.39	15.20 %	7	5	5	12	342	39.2	5.87
0.831	Q9FT52	ATP synthase subunit d, mitochondrial	Arabidopsis thaliana	At3g52300	1	3	[ATP5H_ARATH]	128.56	16.07 %	1	3	3	16	168	19.6	5.19
0.832	Q0DJ99	Coatomer subunit delta-2	Oryza sativa subsp. japonica	Os05g0311000	2	1	[COPD2_ORYSJ]	91.89	3.25 %	4	2	2	3	523	57.5	5.86
1.201	A4PU48	S-adenosylmethionine synthetase	Medicago truncatula	METK	3	1	[METK_MEDTR]	315.74	30.20 %	12	1	9	63	394	43.3	5.94
1.206	P47998	Cysteine synthase	Arabidopsis thaliana	OASA1	1	2	[CYSK1_ARATH]	148.94	13.04 %	4	1	4	13	322	33.8	6.14
1.207	O23346	Imidazoleglycerol-phosphate dehydratase 2	Arabidopsis thaliana	At4g14910	2	2	[HIS7B_ARATH]	16.44	4.04 %	1	1	1	2	272	29.4	7.47
1.207	P52577	Isoflavone reductase homolog P3	Arabidopsis thaliana	At1g75280	1	1	[IFRH_ARATH]	121.4	6.45 %	1	1	2	23	310	33.7	5.94
1.207	Q8S9J8	Probable clathrin assembly protein At4g32285	Arabidopsis thaliana	At4g32285	1	1	[CAP1_ARATH]	112.25	6.30 %	2	3	3	5	635	70.5	6.11
1.208	Q9SCV9	Beta-galactosidase 3	Arabidopsis thaliana	BGAL3	1	1	[BGAL3_ARATH]	79.23	6.54 %	3	2	4	5	856	95.1	7.21
1.208	Q9LEI9	Enolase 2	Hevea brasiliensis	ENO2	1	1	[ENO2_HEVBR]	666.73	43.37 %	2	3	15	624	445	47.9	6.29
1.211	Q9SN86	Malate dehydrogenase, chloroplastic	Arabidopsis thaliana	At3g47520	1	1	[MDHP_ARATH]	336.01	16.63 %	1	4	6	41	403	42.4	8.51
1.212	P30165	Actin-2	Pisum sativum		2	1	[ACT2_PEA]	739.92	52.13 %	3	1	15	267	376	41.7	5.59
1.212	Q38858	Calreticulin-2	Arabidopsis thaliana	CRT2	1	3	[CALR2_ARATH]	328.18	21.23 %	3	2	8	58	424	48.1	4.53
1.212	P52904	Pyruvate dehydrogenase E1 component subunit beta, mitochondrial	Pisum sativum		2	1	[ODPB_PEA]	240.26	13.93 %	1	3	4	33	359	38.8	6.25
1.214	Q06652	Probable phospholipid hydroperoxide glutathione peroxidase	Citrus sinensis	CSA	1	1	[GPX4_CITSI]	147.27	17.37 %	4	2	3	32	167	18.6	6.02
1.214	P28237	Betaine aldehyde dehydrogenase, chloroplastic	Beta vulgaris		2	1	[BADH_BETVU]	102.74	12.00 %	2	1	4	12	500	54.7	5.6
1.215	Q8GUQ5	Brassinosteroid LRR receptor kinase	Solanum lycopersicum	CURL3	1	1	[BRI1_SOLLC]	25.76	0.66 %	2	1	1	1	1207	131.9	6.93
1.219	Q41350	Osmotin-like protein	Solanum lycopersicum		1	1	[OLP1_SOLLC]	22.92	3.57 %	1	1	1	3	252	27.2	7.88
1.221	Q9SRH5	Mitochondrial outer membrane protein porin 1	Arabidopsis thaliana	At3g01280	1	3	[VDAC1_ARATH]	63.08	4.35 %	1	1	1	36	276	29.4	8.73
1.223	Q8LSN3	Phytochrome-associated serine/threonine protein phosphatase	Pisum sativum	FYPP	1	1	[FYPP_PEA]	80.64	16.50 %	2	4	4	6	303	34.8	5.01
1.224	Q39173	Probable NADP-dependent oxidoreductase P2	Arabidopsis thaliana	P2	2	2	[P2_ARATH]	60.7	6.12 %	1	1	2	8	343	38	8.02
1.224	P85814	Triosephosphate isomerase (Fragments)	Platanus orientalis		1	1	[TPIS_PLAOI]	54.75	33.72 %	1	1	2	4	86	8.9	8.22
1.225	P83483	ATP synthase subunit beta-1, mitochondrial	Arabidopsis thaliana	At5g08670	1	1	[ATPBM_ARATH]	635.62	24.28 %	5	1	11	202	556	59.6	6.62
1.225	Q9LVI6	Probable inactive receptor kinase RLK902	Arabidopsis thaliana	RLK902	1	1	[RLK90_ARATH]	21.95	1.24 %	2	1	1	1	647	70.4	6.57
1.225	O23264	Putative selenium-binding protein	Arabidopsis thaliana	At4g14030	2	1	[SBP_ARATH]	106.95	5.31 %	1	2	2	8	490	54	5.67
1.226	Q43814	Ornithine carbamoyltransferase, chloroplastic	Pisum sativum	ARGF	2	1	[OTC_PEA]	29.92	4.27 %	1	1	1	2	375	41.3	7.61
1.227	Q7M1R5	Superoxide dismutase [Cu-Zn]	Glycine max	SOD1	3	1	[SODC_SOYBN]	137.17	19.74 %	5	1	3	30	152	15.2	5.6
1.233	P17878	Glyceraldehyde-3-phosphate dehydrogenase, cytosolic	Mesembryanthemum crystallinum	GAPC	2	1	[G3PC_MESCR]	315.44	19.29 %	3	1	8	108	337	36.6	7.06
1.236	P52428	Proteasome subunit alpha type-1	Oryza sativa subsp. japonica	PAF1	2	1	[PSA1_ORYSJ]	142.45	10.00 %	1	1	2	23	270	29.6	5.54
1.236	O80934	Uncharacterized protein At2g37660, chloroplastic	Arabidopsis thaliana	At2g37660	1	2	[Y2766_ARATH]	26.22	5.23 %	1	1	1	7	325	34.9	8.31
1.236	O82572	Profilin-1	Ricinus communis	PRO1	2	1	[PROF1_RICCO]	129.21	24.43 %	36	2	3	69	131	14.2	4.7
1.237	Q9SV68	Putative quinone-oxidoreductase homolog, chloroplastic	Arabidopsis thaliana	At4g13010	2	1	[QORH_ARATH]	23.68	2.74 %	1	1	1	2	329	34.4	8.95
1.237	Q9ZUC1	Quinone oxidoreductase-like protein At1g23740, chloroplastic	Arabidopsis thaliana	At1g23740	1	2	[QORL_ARATH]	172.72	8.55 %	1	4	4	28	386	41	8.35
1.245	P29610	Cytochrome c1-2, heme protein, mitochondrial (Fragment)	Solanum tuberosum	CYCL	1	1	[CY12_SOLTU]	211.39	21.15 %	1	2	4	12	260	28.6	5.45
1.248	Q43843	Ribulose-phosphate 3-epimerase, chloroplastic (Fragment)	Solanum tuberosum		1	1	[RPE_SOLTU]	31.32	5.71 %	1	1	1	2	280	29.9	7.9
1.25	P45621	Glutamate-1-semialdehyde 2,1-aminomutase, chloroplastic	Glycine max	GSA1	2	1	[GSA_SOYBN]	281.03	29.83 %	8	9	9	18	466	49.6	5.94
1.254	Q69TY4	Peroxiredoxin-2E-1, chloroplastic	Oryza sativa subsp. japonica	PRXIIE-1	2	1	[PR2E1_ORYSJ]	115.13	5.17 %	1	2	2	18	232	23.7	8.79
1.254	P50346	60S acidic ribosomal protein P0	Glycine max		2	1	[RLA0_SOYBN]	351.15	42.50 %	2	5	8	59	320	34.1	5.25
1.256	Q9ZSS6	Threonine dehydratase biosynthetic, chloroplastic	Arabidopsis thaliana	OMR1	1	1	[THD1_ARATH]	21.99	2.70 %	1	1	1	1	592	64.6	7.55
1.256	O04887	Pectinesterase 2	Citrus sinensis	PECS-2.1	2	1	[PME2_CITSI]	92.45	3.33 %	2	2	2	15	510	56.3	9
1.258	Q9FS87	Isovaleryl-CoA dehydrogenase 2, mitochondrial (Fragment)	Solanum tuberosum	IVD2	1	1	[IVD2_SOLTU]	82.32	5.24 %	2	2	2	8	401	43.9	6.54
1.26	Q5NAY4	Histidinol dehydrogenase, chloroplastic	Oryza sativa subsp. japonica	HDH	2	1	[HISX_ORYSJ]	64.22	5.50 %	3	2	2	6	473	50.5	6.47
1.261	P93164	Gamma-glutamyl hydrolase	Glycine max		2	1	[GGH_SOYBN]	248.15	19.01 %	1	6	6	19	342	37.7	6.54
1.262	O80988	Glycine dehydrogenase [decarboxylating] 1, mitochondrial	Arabidopsis thaliana	GDCSP	1	1	[GCSP1_ARATH]	173.58	7.95 %	7	3	5	10	1044	113.7	6.65
1.264	Q6K669	Leucine aminopeptidase 2, chloroplastic	Oryza sativa subsp. japonica	Os02g0794700	2	1	[AMPL2_ORYSJ]	108.84	4.35 %	4	1	2	10	598	61.8	8.1
1.265	Q9SEE5	Galactokinase	Arabidopsis thaliana	GAL1	2	2	[GALK1_ARATH]	26.74	4.23 %	1	1	1	1	496	54.3	5.96
1.265	Q9SZY1	Nascent polypeptide-associated complex subunit alpha-like protein 4	Arabidopsis thaliana	At4g10480	2	1	[NACA4_ARATH]	40.59	6.60 %	1	1	1	4	212	23.2	4.42
1.267	P29795	Oxygen-evolving enhancer protein 2, chloroplastic	Solanum lycopersicum	PSBP	2	1	[PSBP_SOLLC]	49.05	5.43 %	3	1	1	2	258	27.8	8.18
1.269	P37224	NAD-dependent malic enzyme 65 kDa isoform, mitochondrial	Amaranthus hypochondriacus		1	1	[MAOM_AMAHP]	79.81	4.82 %	1	1	3	4	623	69.6	5.91
1.27	Q02028	Stromal 70 kDa heat shock-related protein, chloroplastic	Pisum sativum	HSP70	2	1	[HSP7S_PEA]	515.59	26.35 %	1	9	15	41	706	75.5	5.35
1.271	Q9SDS7	V-type proton ATPase subunit C	Arabidopsis thaliana	VHA-C	1	1	[VATC_ARATH]	83.55	6.13 %	1	3	3	5	375	42.6	5.54
1.273	P11574	V-type proton ATPase subunit B1	Arabidopsis thaliana	VHA-B1	2	2	[VATB1_ARATH]	971.73	50.21 %	4	2	17	159	486	54.1	5.1
1.273	P49093	Asparagine synthetase [glutamine-hydrolyzing] 2	Lotus japonicus	AS2	2	2	[ASNS2_LOTJA]	47.29	5.63 %	1	2	2	4	586	65.9	6.14
1.277	O22349	Tubulin alpha-3 chain	Eleusine indica	TUBA3	2	1	[TBA3_ELEIN]	754.65	37.33 %	7	1	16	175	450	49.6	5.06
1.277	P05414	Peroxisomal (S)-2-hydroxy-acid oxidase	Spinacia oleracea		1	1	[GOX_SPIOL]	176.9	10.84 %	1	2	3	15	369	40.3	9.13
1.277	Q9ZS21	Lactoylglutathione lyase	Glycine max	GLXI	1	1	[LGUL_SOYBN]	294.87	52.97 %	4	9	9	25	185	20.9	5.9
1.278	Q9SU63	Aldehyde dehydrogenase family 2 member B4, mitochondrial	Arabidopsis thaliana	ALDH2B4	1	1	[AL2B4_ARATH]	209.98	10.41 %	1	4	5	19	538	58.6	7.46
1.281	Q56YT0	Laccase-3	Arabidopsis thaliana	LAC3	2	2	[LAC3_ARATH]	49.23	4.39 %	2	2	2	3	570	64	9.63
1.282	P36863	GTP-binding protein yptV4	Volvox carteri	YPTV4	3	1	[YPTV4_VOLCA]	350.01	46.01 %	2	1	7	35	213	23.7	7.46
1.284	Q2QKB3	Splicing factor U2af large subunit A	Triticum aestivum	U2AF65A	2	1	[U2A2A_WHEAT]	29.33	1.69 %	1	1	1	4	591	67.9	8.29
1.285	Q84XG9	IAA-amino acid hydrolase ILR1-like 1	Oryza sativa subsp. indica	ILL1	2	1	[ILL1_ORYSI]	42.8	3.17 %	2	1	1	3	442	47.2	6.04
1.287	Q42971	Enolase	Oryza sativa subsp. japonica	ENO1	1	2	[ENO_ORYSJ]	409.84	32.06 %	3	4	11	107	446	47.9	5.57
1.29	Q39839	Nucleoside diphosphate kinase 1	Glycine max		2	1	[NDK1_SOYBN]	341.13	40.27 %	5	5	6	114	149	16.4	6.32
1.294	A2WXV8	Fructokinase-1	Oryza sativa subsp. indica	FRK1	1	1	[SCRK1_ORYSI]	130.49	9.29 %	5	1	3	12	323	34.7	5.27
1.294	Q04980	Low-temperature-induced 65 kDa protein	Arabidopsis thaliana	LTI65	2	2	[LTI65_ARATH]	21.7	1.29 %	1	1	1	2	619	65.9	5.16
1.294	P42653	14-3-3-like protein A	Vicia faba		2	1	[1433A_VICFA]	566.44	37.93 %	14	1	12	260	261	29.4	4.78
1.297	P94014	Germin-like protein subfamily 2 member 1	Arabidopsis thaliana	GLP4	2	1	[GL21_ARATH]	121.17	11.11 %	7	1	2	80	207	21.6	6.28
1.3	Q8L940	Pyridoxal biosynthesis protein PDX1.3	Arabidopsis thaliana	PDX13	1	2	[PDX13_ARATH]	111.27	13.27 %	4	1	3	7	309	33.2	6.11
1.3	P29828	Protein disulfide-isomerase	Medicago sativa	PDI	2	1	[PDI_MEDSA]	290.78	12.89 %	1	5	7	31	512	57.1	5.1
1.301	P29038	L-lactate dehydrogenase	Zea mays		2	1	[LDH_MAIZE]	36.96	4.24 %	1	1	1	6	354	38.5	8.87
1.301	Q43154	Glutathione reductase, chloroplastic (Fragment)	Spinacia oleracea		2	1	[GSHRP_SPIOL]	155.41	7.98 %	4	2	3	19	489	52.6	5.72
1.305	P17070	Proliferating cell nuclear antigen	Oryza sativa subsp. japonica	Os02g0805200	2	2	[PCNA_ORYSJ]	62.08	11.79 %	2	2	2	4	263	29.3	4.75
1.308	P80499	Cytochrome c oxidase subunit 5B, mitochondrial (Fragment)	Solanum tuberosum		1	1	[COX5B_SOLTU]	46.07	50.00 %	1	2	2	11	28	3.1	5.01
1.31	P80609	Unknown protein from spot 146 of 2D-PAGE of etiolated coleoptile (Fragments)	Zea mays		1	1	[UC03_MAIZE]	27.4	50.00 %	2	1	1	1	18	1.9	8.73
1.311	P26987	Stress-induced protein SAM22	Glycine max		1	1	[SAM22_SOYBN]	360.55	52.53 %	1	6	6	143	158	16.8	4.82
1.313	P46266	14-3-3-like protein	Pisum sativum		2	1	[1433_PEA]	752.66	56.92 %	20	6	18	273	260	29.3	4.79
1.32	P31656	Probable cinnamyl alcohol dehydrogenase	Medicago sativa	CAD2	1	1	[CADH_MEDSA]	181.47	11.17 %	7	3	4	35	358	38.9	5.83
1.326	P55748	Serine carboxypeptidase II-2 (Fragment)	Hordeum vulgare	CXP;2-2	1	1	[CBP22_HORVU]	24.66	2.75 %	2	1	1	5	436	48.9	6.48
1.33	Q8RXV3	Probable protein phosphatase 2C 59	Arabidopsis thaliana	WIN2	1	1	[P2C59_ARATH]	135.7	11.58 %	6	3	3	5	311	33.2	4.84
1.333	O82663	Succinate dehydrogenase [ubiquinone] flavoprotein subunit 1, mitochondrial	Arabidopsis thaliana	SDH1-1	1	1	[DHSA1_ARATH]	294.64	15.30 %	1	3	7	21	634	69.6	6.29
1.333	O24412	Probable 26S proteasome non-ATPase regulatory subunit 7	Arabidopsis thaliana	RPN8	2	1	[PSD7_ARATH]	145.25	12.99 %	1	4	4	16	308	34.7	6.54
1.335	Q9SLY8	Calreticulin	Oryza sativa subsp. japonica	Os07g0246200	1	2	[CALR_ORYSJ]	104.29	10.38 %	2	1	3	22	424	48.3	4.63
1.336	Q43116	Protein disulfide-isomerase	Ricinus communis		2	1	[PDI_RICCO]	69.62	6.22 %	1	2	2	6	498	55.5	5.08
1.336	Q96450	14-3-3-like protein A	Glycine max	GF14A	2	1	[1433A_SOYBN]	694.32	52.53 %	3	7	14	160	257	29	4.75
1.34	P10743	Stem 31 kDa glycoprotein	Glycine max	VSPB	2	1	[VSPB_SOYBN]	289.27	28.74 %	1	7	7	24	254	29.3	7.21
1.342	P50746	Probable cinnamyl alcohol dehydrogenase	Eucalyptus botryoides	CAD1	3	1	[CADH_EUCBO]	131.95	7.32 %	13	1	2	11	355	38.7	5.99
1.346	Q42577	NADH-ubiquinone oxidoreductase 20 kDa subunit, mitochondrial	Arabidopsis thaliana	At5g11770	1	1	[NDUS7_ARATH]	149.11	18.81 %	3	4	4	16	218	24	9.44
1.346	P25076	Cytochrome c1-1, heme protein, mitochondrial	Solanum tuberosum	CYCL	2	1	[CY11_SOLTU]	233.85	25.63 %	1	4	6	17	320	35.1	7.23
1.355	P48496	Triosephosphate isomerase, chloroplastic	Spinacia oleracea	TPIP1	1	1	[TPIC_SPIOL]	134.04	11.49 %	2	1	3	26	322	34.4	6.89
1.357	O49006	Pectinesterase/pectinesterase inhibitor 3	Arabidopsis thaliana	PME3	2	2	[PME3_ARATH]	61.47	3.21 %	3	1	2	8	592	64.2	8.87
1.357	P26563	Aspartate aminotransferase P2, mitochondrial (Fragment)	Lupinus angustifolius		2	1	[AATM_LUPAN]	460.06	24.89 %	1	6	9	34	454	49.9	7.85
1.358	Q9FXT4	Alpha-galactosidase	Oryza sativa subsp. japonica	Os10g0493600	1	1	[AGAL_ORYSJ]	25.76	2.40 %	1	1	1	2	417	45.8	7.94
1.36	P12359	Oxygen-evolving enhancer protein 1, chloroplastic	Spinacia oleracea	PSBO	1	1	[PSBO_SPIOL]	82.34	8.73 %	2	1	2	2	332	35.1	5.67
1.362	O23712	Proteasome subunit alpha type-1-B	Arabidopsis thaliana	PAF2	1	2	[PSA1B_ARATH]	99.88	10.47 %	2	1	2	20	277	30.4	5.07
1.363	O81148	Proteasome subunit alpha type-4	Arabidopsis thaliana	PAC1	1	1	[PSA4_ARATH]	125.9	24.00 %	3	1	4	13	250	27.5	7.11
1.364	Q8W3Y4	S-adenosylmethionine synthetase	Phaseolus lunatus	SAMS	2	1	[METK_PHALU]	493.89	49.49 %	31	1	13	97	392	43	5.94
1.368	P48977	Alcohol dehydrogenase	Malus domestica	ADH	2	1	[ADH_MALDO]	99.33	7.89 %	1	2	3	13	380	41.4	6.93
1.369	O24364	2-Cys peroxiredoxin BAS1, chloroplastic	Spinacia oleracea	BAS1	2	1	[BAS1_SPIOL]	115.66	11.70 %	6	1	3	10	265	28.9	7.87
1.37	P49310	Glycine-rich RNA-binding protein GRP1A	Sinapis alba		2	1	[GRP1_SINAL]	49.93	14.46 %	3	2	2	10	166	16	5.34
1.373	P59263	Ubiquitin	Arabidopsis thaliana	UBQ1	1	1	[UBIQ_ARATH]	283.79	69.74 %	3	1	6	629	76	8.5	7.25
1.38	P37228	Malate dehydrogenase, glyoxysomal	Glycine max		2	2	[MDHG_SOYBN]	385.19	45.04 %	4	8	9	33	353	37.4	7.64
1.382	P43333	U2 small nuclear ribonucleoprotein A'	Arabidopsis thaliana	At1g09760	2	2	[RU2A_ARATH]	74.17	9.24 %	1	2	2	3	249	28	6.05
1.382	P11428	Superoxide dismutase [Cu-Zn] 2	Zea mays	SODCC.1	2	2	[SODC2_MAIZE]	170.77	25.17 %	20	2	4	47	151	15.1	5.83
1.382	Q09020	Wound-induced basic protein	Phaseolus vulgaris	PR4	2	1	[PR4_PHAVU]	60.35	23.40 %	1	1	1	7	47	5.4	9.52
1.383	P52575	Isoflavone reductase	Medicago sativa	IFR	1	1	[IFR_MEDSA]	262.28	19.18 %	3	4	6	44	318	35.4	5.36
1.383	P83363	Protein PR-L1 (Fragment)	Lupinus luteus		1	1	[PL1_LUPLU]	22.02	100.00 %	1	1	1	1	20	2.2	4.75
1.385	Q40194	Ras-related protein Rab11D	Lotus japonicus	RAB11D	2	1	[RB11D_LOTJA]	294.94	29.36 %	4	2	6	28	218	24.1	6.6
1.386	O65735	Fructose-bisphosphate aldolase, cytoplasmic isozyme	Cicer arietinum	ALDC	2	1	[ALF_CICAR]	621.45	30.08 %	2	3	11	124	359	38.4	6.65
1.387	Q9SI17	Peroxidase 14	Arabidopsis thaliana	PER14	2	1	[PER14_ARATH]	70.85	4.75 %	2	1	2	4	337	37.2	6.76
1.392	Q9FI61	Ubiquitin carrier protein E2 27	Arabidopsis thaliana	UBC27	2	1	[UBC27_ARATH]	34.66	5.21 %	1	1	1	1	192	21.2	5.12
1.394	Q8RX72	Leucine aminopeptidase 2, chloroplastic	Arabidopsis thaliana	At4g30910	2	1	[AMPL2_ARATH]	112.47	3.96 %	5	1	2	16	581	61.3	6.7
1.395	O04866	Acetylornithine aminotransferase, mitochondrial	Alnus glutinosa	AG118	2	1	[ARGD_ALNGL]	32.95	2.22 %	1	2	2	3	451	48.8	8.32
1.4	P17817	Pyrroline-5-carboxylate reductase	Glycine max		2	1	[P5CR_SOYBN]	185.86	27.37 %	1	4	4	6	274	28.6	8.32
1.401	O82531	Proteasome subunit beta type-1	Petunia hybrida	PBF1	2	1	[PSB1_PETHY]	152.78	18.83 %	1	2	3	41	223	24.6	6.76
1.404	Q2R2W2	14-3-3-like protein GF14-D	Oryza sativa subsp. japonica	GF14D	2	1	[14334_ORYSJ]	213.92	21.89 %	3	1	6	59	265	29.2	4.91
1.412	Q96558	UDP-glucose 6-dehydrogenase	Glycine max		2	1	[UGDH_SOYBN]	795.95	46.04 %	2	11	17	76	480	52.9	6.04
1.414	O23708	Proteasome subunit alpha type-2-A	Arabidopsis thaliana	PAB1	1	1	[PSA2A_ARATH]	247.92	34.89 %	2	4	6	44	235	25.7	5.69
1.418	O80719	Probable receptor-like protein kinase At2g47060	Arabidopsis thaliana	At2g47060	2	1	[Y2706_ARATH]	179.41	15.89 %	1	3	4	8	365	39.9	7.4
1.42	P42055	Mitochondrial outer membrane protein porin of 34 kDa	Solanum tuberosum		1	2	[VDAC1_SOLTU]	32.47	3.26 %	1	1	1	10	276	29.6	8.6
1.427	P28188	Ras-related protein RABD2A	Arabidopsis thaliana	RABD2A	1	3	[RBD2A_ARATH]	229.95	22.66 %	4	2	4	38	203	22.6	5.16
1.428	P28011	Aspartate aminotransferase 1	Medicago sativa	AAT-1	2	2	[AAT1_MEDSA]	367.27	21.77 %	2	5	9	51	418	45.7	8.9
1.429	Q9SGC1	Probable phosphoglucomutase, cytoplasmic 2	Arabidopsis thaliana	At1g70730	1	1	[PGMC2_ARATH]	383.01	16.07 %	3	1	9	67	585	63.4	5.82
1.431	Q96453	14-3-3-like protein D	Glycine max	GF14D	2	1	[1433D_SOYBN]	675.37	67.82 %	10	10	16	189	261	29.5	4.83
1.437	P22177	Proliferating cell nuclear antigen (Fragment)	Glycine max		2	1	[PCNA_SOYBN]	217.78	41.10 %	2	6	6	15	236	26.1	4.77
1.443	P55852	Ubiquitin-like protein SMT3	Arabidopsis thaliana	SMT3	1	2	[SMT3_ARATH]	62.21	25.00 %	1	2	2	14	100	11	5.1
1.445	P52578	Isoflavone reductase homolog	Solanum tuberosum		2	1	[IFRH_SOLTU]	167.59	12.34 %	1	3	4	25	308	33.8	6.62
1.445	Q9FT25	Pyridoxal biosynthesis protein PDX1	Phaseolus vulgaris	PDX1	2	1	[PDX1_PHAVU]	151.18	18.27 %	3	3	5	10	312	33.4	6.11
1.445	Q9SM64	Superoxide dismutase [Mn], mitochondrial	Prunus persica	SOD	2	1	[SODM_PRUPE]	83.9	10.09 %	2	1	2	22	228	25.4	8.69
1.446	Q40079	V-type proton ATPase subunit B 2	Hordeum vulgare		2	1	[VATB2_HORVU]	1009.78	50.31 %	5	3	18	167	483	53.7	5.24
1.448	O81154	Cysteine synthase	Solanum tuberosum		2	1	[CYSK_SOLTU]	203.87	16.92 %	3	2	4	19	325	34.3	6.62
1.457	P42896	Enolase	Ricinus communis		2	1	[ENO_RICCO]	725.57	41.80 %	2	3	15	542	445	47.9	5.78
1.459	Q94AU2	25.3 kDa vesicle transport protein	Arabidopsis thaliana	SEC22	2	1	[SEC22_ARATH]	57.09	13.30 %	1	2	2	4	218	25.3	9
1.464	P52424	Phosphoribosylformylglycinamidine cyclo-ligase, chloroplastic/mitochondrial	Vigna unguiculata	PUR5	2	1	[PUR5_VIGUN]	199.17	15.46 %	1	4	5	20	388	40.4	5.78
1.467	P83291	NADH-cytochrome b5 reductase-like protein	Arabidopsis thaliana	At5g20080	1	2	[NCB5R_ARATH]	131.42	8.23 %	1	3	3	15	328	36	8.69
1.467	Q9FKT3	Ubiquitin carrier protein E2 30	Arabidopsis thaliana	UBC30	2	1	[UBC30_ARATH]	27.09	7.43 %	1	1	1	2	148	16.5	7.33
1.471	P26300	Enolase	Solanum lycopersicum	PGH1	2	1	[ENO_SOLLC]	332.74	28.38 %	2	1	9	259	444	47.8	5.95
1.477	Q9LNE3	Probable fructokinase-2	Arabidopsis thaliana	At1g06030	2	1	[SCRK2_ARATH]	258.73	16.41 %	6	1	6	26	329	35.9	5.03
1.48	P35614	Eukaryotic peptide chain release factor subunit 1-3	Arabidopsis thaliana	ERF1-3	2	1	[ERF1Z_ARATH]	88.55	7.13 %	2	1	3	5	435	49	5.5
1.486	O65199	Superoxide dismutase [Cu-Zn], chloroplastic	Vitis vinifera	SODCP	2	1	[SODCP_VITVI]	120.01	16.04 %	11	2	3	44	212	21.7	6.35
1.487	Q9C5W6	14-3-3-like protein GF14 iota	Arabidopsis thaliana	GRF12	2	1	[14312_ARATH]	269.3	33.58 %	2	5	9	68	268	30.5	4.88
1.488	Q43463	Ras-related protein Rab7	Glycine max		2	1	[RAB7_SOYBN]	294.13	51.94 %	1	6	8	26	206	23.1	5.68
1.494	P86071	Transaldolase (Fragments)	Capsicum annuum var. annuum		1	1	[TALDO_CAPAA]	52.36	45.83 %	1	1	1	7	24	2.6	8.84
1.503	O49954	Glycine dehydrogenase [decarboxylating], mitochondrial	Solanum tuberosum	GDCSP	2	1	[GCSP_SOLTU]	49.69	4.54 %	5	1	3	5	1035	112.8	6.98
1.504	P46637	Arginase	Arabidopsis thaliana	At4g08900	2	1	[ARGI1_ARATH]	27.57	3.80 %	1	1	1	2	342	37.3	6.55
1.511	Q9FK68	Ras-related protein RABA1c	Arabidopsis thaliana	RABA1C	1	1	[RAA1C_ARATH]	191.96	31.02 %	6	2	6	27	216	23.9	5.88
1.515	P14226	Oxygen-evolving enhancer protein 1, chloroplastic	Pisum sativum	PSBO	2	1	[PSBO_PEA]	102.93	13.98 %	1	2	3	5	329	34.9	6.61
1.523	P46519	Desiccation protectant protein Lea14 homolog	Glycine max		2	1	[LEA14_SOYBN]	179.83	33.55 %	3	5	5	14	152	16.5	5.15
1.526	O04922	Probable glutathione peroxidase 2	Arabidopsis thaliana	GPX2	1	1	[GPX2_ARATH]	122.59	19.53 %	3	2	4	12	169	18.9	5.72
1.551	O24047	Malate dehydrogenase, cytoplasmic	Mesembryanthemum crystallinum	MDH	2	1	[MDHC_MESCR]	379.7	21.39 %	5	1	6	99	332	35.5	6.43
1.552	Q9S834	ATP-dependent Clp protease proteolytic subunit 5, chloroplastic	Arabidopsis thaliana	CLPP5	1	1	[CLPP5_ARATH]	50.9	14.09 %	1	2	2	5	298	32.3	8.24
1.552	P37829	Fructokinase	Solanum tuberosum		2	1	[SCRK_SOLTU]	285.01	20.38 %	6	2	6	40	319	33.7	5.71
1.552	Q40271	Inositol-3-phosphate synthase	Mesembryanthemum crystallinum		2	1	[INO1_MESCR]	41.64	5.86 %	1	1	2	5	512	56.7	5.49
1.556	P46248	Aspartate aminotransferase, chloroplastic	Arabidopsis thaliana	ASP5	1	2	[AAT5_ARATH]	270.92	17.88 %	1	4	7	26	453	49.8	8.15
1.561	P80030	Enoyl-[acyl-carrier-protein] reductase [NADH], chloroplastic	Brassica napus		1	2	[FABI_BRANA]	158.32	8.57 %	1	3	3	21	385	40.5	8.66
1.563	Q9MRR9	ATP synthase subunit beta, chloroplastic	Brasenia schreberi	atpB	3	1	[ATPB_BRASC]	370.46	28.31 %	159	1	9	27	498	53.7	5.31
1.573	Q40520	Ras-related protein Rab11C	Nicotiana tabacum	RAB11C	2	1	[RB11C_TOBAC]	77.19	9.91 %	4	1	2	13	222	24.5	7.94
1.574	O23714	Proteasome subunit beta type-2-A	Arabidopsis thaliana	PBD1	1	1	[PSB2A_ARATH]	173.07	19.61 %	3	3	4	8	204	22.5	6.39
1.575	Q9LZX4	Fasciclin-like arabinogalactan protein 10	Arabidopsis thaliana	FLA10	1	1	[FLA10_ARATH]	69.3	4.27 %	1	2	2	9	422	43.6	5.82
1.577	P30081	Chalcone synthase 7	Glycine max	CHS7	3	1	[CHS7_SOYBN]	272.79	26.48 %	97	7	7	23	389	42.8	6.37
1.579	P46484	Caffeic acid 3-O-methyltransferase	Eucalyptus gunnii	OMT	2	1	[COMT1_EUCGU]	206.38	14.75 %	5	2	4	19	366	39.9	5.81
1.583	O48551	Proteasome subunit alpha type-6	Glycine max	PAA1	2	2	[PSA6_SOYBN]	549.83	58.54 %	2	7	12	78	246	27.4	6.23
1.587	Q9SYM5	Probable rhamnose biosynthetic enzyme 1	Arabidopsis thaliana	RHM1	2	1	[RHM1_ARATH]	171.66	7.32 %	1	3	5	9	669	75.3	7.28
1.59	P08824	RuBisCO large subunit-binding protein subunit alpha (Fragment)	Ricinus communis		2	1	[RUBA_RICCO]	575.11	32.53 %	2	5	12	49	495	52.3	4.87
1.598	Q56YU0	Aldehyde dehydrogenase family 2 member C4	Arabidopsis thaliana	ALDH2C4	1	2	[AL2C4_ARATH]	101.22	4.39 %	1	2	2	14	501	54.3	5.69
1.602	P93208	14-3-3 protein 2	Solanum lycopersicum	TFT2	3	2	[14332_SOLLC]	545.19	45.28 %	6	3	13	224	254	28.9	4.78
1.604	Q42484	Disease resistance protein RPS2	Arabidopsis thaliana	RPS2	1	1	[RPS2_ARATH]	10.88	0.88 %	1	1	1	2	909	104.6	6.54
1.606	O22518	40S ribosomal protein SA	Glycine max		2	1	[RSSA_SOYBN]	475.51	37.10 %	7	7	9	89	310	33.9	5.26
1.61	Q00763	Caffeic acid 3-O-methyltransferase 1	Populus tremuloides	OMT1	1	1	[COMT1_POPTM]	95.26	10.14 %	10	1	3	13	365	39.8	5.91
1.612	P85346	Peroxidase 1 (Fragment)	Cycas revoluta		1	1	[PER1_CYCRE]	45.07	100.00 %	2	1	1	3	9	1	4.5
1.615	Q9SF29	Syntaxin-71	Arabidopsis thaliana	SYP71	1	1	[SYP71_ARATH]	70.19	7.52 %	1	2	2	7	266	30	5.22
1.629	P32260	Cysteine synthase, chloroplastic/chromoplastic	Spinacia oleracea	CYSK	1	2	[CYSKP_SPIOL]	110.09	5.74 %	2	1	2	11	383	40.6	7.18
1.643	Q9FQY8	Caffeic acid 3-O-methyltransferase	Capsicum annuum	COMT	2	2	[COMT1_CAPAN]	150.74	17.83 %	8	4	5	21	359	39.4	5.95
1.644	O82530	Proteasome subunit alpha type-4	Petunia hybrida	PAC1	2	1	[PSA4_PETHY]	187.15	24.90 %	3	2	5	25	249	27.2	5.74
1.653	P12886	Alcohol dehydrogenase 1	Pisum sativum		3	1	[ADH1_PEA]	257.36	15.79 %	4	4	7	55	380	41.1	6.52
1.666	Q96452	14-3-3-like protein C	Glycine max	GF14C	2	1	[1433C_SOYBN]	546.6	53.88 %	6	7	15	97	258	29.2	4.78
1.674	P29687	Ras-related protein Rab5	Nicotiana tabacum	RAB5	2	1	[RAB5_TOBAC]	103.74	18.00 %	3	3	3	6	200	21.9	8.38
1.68	Q94DM8	Ubiquitin-fold modifier 1	Oryza sativa subsp. japonica	Os01g0962400	3	1	[UFM1_ORYSJ]	94.68	21.57 %	4	2	2	6	102	10.4	9.61
1.682	P00053	Cytochrome c	Cannabis sativa		1	1	[CYC_CANSA]	84.77	15.32 %	26	1	2	12	111	12	9.86
1.698	Q9LEV3	Uncharacterized protein At5g10860, mitochondrial	Arabidopsis thaliana	At5g10860	1	1	[UMP3_ARATH]	79.02	11.17 %	1	2	2	7	206	22.7	9.01
1.7	Q9SKP6	Triosephosphate isomerase, chloroplastic	Arabidopsis thaliana	TIM	1	1	[TPIC_ARATH]	119.88	11.43 %	2	1	3	11	315	33.3	7.83
1.7	P85413	Alpha-1,4-glucan-protein synthase [UDP-forming] (Fragments)	Phoenix dactylifera		1	1	[UPTG_PHODC]	227.95	86.67 %	1	1	5	52	60	6.8	8.16
1.705	Q40401	Calreticulin	Nicotiana plumbaginifolia	CAL1	2	1	[CALR_NICPL]	191.28	15.87 %	1	1	6	16	416	47.5	4.61
1.706	Q93XE6	Chalcone--flavonone isomerase 1A	Glycine max	CHI1A	2	1	[CFI1A_SOYBN]	820.43	80.28 %	12	7	17	210	218	23.3	6.7
1.71	P19023	ATP synthase subunit beta, mitochondrial	Zea mays	ATPB	2	1	[ATPBM_MAIZE]	939.91	36.71 %	6	2	15	318	553	59.1	6.42
1.71	P0C030	NEDD8-like protein RUB1	Oryza sativa subsp. japonica	RUB1	3	1	[RUB1_ORYSJ]	49.22	18.18 %	5	1	1	5	77	8.6	5.48
1.724	Q9ZU25	Probable mitochondrial-processing peptidase subunit alpha-1	Arabidopsis thaliana	At1g51980	1	1	[MPPA1_ARATH]	95.61	6.36 %	1	1	3	10	503	54.4	6.33
1.765	P28187	Ras-related protein ARA-4	Arabidopsis thaliana	ARA-4	2	1	[ARA4_ARATH]	70.39	10.28 %	1	1	2	10	214	24	5.06
1.808	Q42533	Biotin carboxyl carrier protein of acetyl-CoA carboxylase 1, chloroplastic	Arabidopsis thaliana	BCCP1	1	2	[BCCP1_ARATH]	57.43	6.07 %	2	1	2	2	280	29.6	9.06
1.817	P00052	Cytochrome c	Phaseolus aureus		1	1	[CYC_PHAAU]	86.48	15.32 %	26	1	2	16	111	12.1	9.31
1.828	O48682	Formin-like protein 4	Arabidopsis thaliana	FH4	2	2	[FH4_ARATH]	26.57	0.79 %	1	1	1	1	763	84	9.25
1.856	O48649	ADP-ribosylation factor 1	Salix bakko	ARF1	2	3	[ARF1_SALBA]	463.11	61.88 %	11	9	9	95	181	20.6	6.95
1.865	O23044	Peroxidase 3	Arabidopsis thaliana	PER3	1	1	[PER3_ARATH]	82.26	5.52 %	6	1	2	60	326	34.9	8.4
1.87	P19595	UTP--glucose-1-phosphate uridylyltransferase	Solanum tuberosum		1	3	[UGPA_SOLTU]	229.11	13.63 %	1	1	6	31	477	51.8	6
1.881	O80925	ADP-ribosylation factor GTPase-activating protein AGD7	Arabidopsis thaliana	AGD7	1	1	[AGD7_ARATH]	33.16	1.97 %	1	1	1	2	456	49.2	6.33
1.887	Q9C7F5	Nuclear transport factor 2	Arabidopsis thaliana	NTF2	2	1	[NTF2_ARATH]	57.44	11.11 %	1	1	1	20	126	14	6.35
1.911	Q8H173	40S ribosomal protein Sa-2	Arabidopsis thaliana	RPSaB	1	2	[RSSA2_ARATH]	170.22	11.07 %	2	2	4	13	280	30.6	5.15
1.927	P35131	Ubiquitin-conjugating enzyme E2 8	Arabidopsis thaliana	UBC8	1	1	[UBC8_ARATH]	60.74	7.43 %	6	1	1	9	148	16.5	7.88
1.938	Q9SXU1	Proteasome subunit alpha type-7	Cicer arietinum	PAD1	2	1	[PSA7_CICAR]	442.94	37.35 %	5	4	7	71	249	27.1	7.37
1.951	P80607	Alpha-1,4-glucan-protein synthase [UDP-forming]	Zea mays	UPTG	1	2	[UPTG_MAIZE]	350.78	23.90 %	1	2	8	49	364	41.2	6.13
1.975	O49066	Superoxide dismutase [Mn], mitochondrial	Capsicum annuum	SODA	2	1	[SODM_CAPAN]	51.03	12.28 %	1	2	2	10	228	25.5	8.34
2.041	Q43636	Thioredoxin H-type	Ricinus communis		3	1	[TRXH_RICCO]	81.04	22.88 %	4	3	3	12	118	13	5.85
2.042	P52885	GTP-binding protein SAR1	Nicotiana tabacum	SAR1	2	1	[SAR1_TOBAC]	177.25	26.26 %	1	1	5	19	198	22.9	8.82
2.048	P42056	Mitochondrial outer membrane protein porin of 36 kDa	Solanum tuberosum		1	2	[VDAC2_SOLTU]	80.95	6.16 %	1	2	2	11	276	29.4	8.06
2.06	P42738	Chorismate mutase, chloroplastic	Arabidopsis thaliana	CM1	2	2	[CHMU_ARATH]	44.16	6.29 %	1	2	2	2	334	37.6	6.09
2.129	P42855	14 kDa zinc-binding protein (Fragment)	Brassica juncea		3	1	[ZB14_BRAJU]	44.06	10.62 %	1	1	1	4	113	12.6	7.05
2.227	O04834	GTP-binding protein SAR1A	Arabidopsis thaliana	SAR1A	2	1	[SAR1A_ARATH]	280.63	37.31 %	3	1	7	28	193	22	7.53
2.264	Q01474	GTP-binding protein SAR1B	Arabidopsis thaliana	SAR1B	2	1	[SAR1B_ARATH]	268.76	39.90 %	4	1	7	30	193	22	7.05
2.317	Q53B70	Chalcone--flavonone isomerase 1B-2	Glycine max	CHI1B2	2	1	[CF1B2_SOYBN]	359.74	31.42 %	5	6	7	68	226	25	5.35
2.321	P42802	Inositol-3-phosphate synthase	Citrus paradisi		3	1	[INO1_CITPA]	74.8	6.51 %	13	2	3	3	507	56.3	6.07
2.395	Q9LSU1	Proteasome subunit alpha type-5	Oryza sativa subsp. japonica	PAE1	2	1	[PSA5_ORYSJ]	234.62	26.16 %	1	1	4	14	237	26	4.75
2.451	Q9LKG7	UTP--glucose-1-phosphate uridylyltransferase	Astragalus penduliflorus	UGP	2	1	[UGPA_ASTPN]	625.17	33.12 %	3	5	14	85	471	51.5	6.29
2.513	Q40313	Caffeoyl-CoA O-methyltransferase	Medicago sativa	CCOMT	1	1	[CAMT_MEDSA]	155.41	20.65 %	1	2	4	15	247	28	5.85
2.633	A2Y4S9	Cytochrome c	Oryza sativa subsp. indica	CC-1	2	1	[CYC_ORYSI]	57.94	13.39 %	1	1	1	16	112	12.3	9.32
2.662	Q75LU8	Calcineurin B-like protein 3	Oryza sativa subsp. japonica	CBL3	1	1	[CNBL3_ORYSJ]	78.75	8.00 %	4	1	2	5	225	25.8	4.88
2.712	O48964	Isopentenyl-diphosphate Delta-isomerase I	Camptotheca acuminata	IPI1	2	1	[IDI1_CAMAC]	118.68	14.47 %	5	3	3	10	235	27	5.52
2.741	Q43470	14-3-3-like protein B	Hordeum vulgare		2	1	[1433B_HORVU]	378.16	37.79 %	10	2	11	104	262	29.7	4.74
2.765	Q94AZ4	Probable calcium-binding protein CML13	Arabidopsis thaliana	CML13	1	1	[CML13_ARATH]	137.67	29.73 %	2	4	4	15	148	16.5	4.94
2.842	Q38929	Isopentenyl-diphosphate Delta-isomerase I	Arabidopsis thaliana	IPP1	2	2	[IDI1_ARATH]	41.74	3.86 %	1	1	1	3	233	27	5.16
2.877	P26690	NAD(P)H-dependent 6'-deoxychalcone synthase	Glycine max		1	1	[6DCS_SOYBN]	583.18	57.78 %	1	14	14	90	315	35.5	6.8
3.055	O65084	Proteasome subunit beta type-3	Picea mariana	PBC1	2	1	[PSB3_PICMA]	134.45	15.69 %	1	1	2	13	204	22.9	5.66
3.059	Q84VG0	Probable calcium-binding protein CML7	Oryza sativa subsp. japonica	CML7	2	1	[CML7_ORYSJ]	55.96	8.78 %	1	1	1	6	148	16.7	5.06
3.089	Q9M4T8	Proteasome subunit alpha type-5	Glycine max	PAE1	2	1	[PSA5_SOYBN]	469.54	50.21 %	1	2	8	58	237	26	4.75
3.12	Q9SDX3	UTP--glucose-1-phosphate uridylyltransferase	Musa acuminata	UGPA	2	1	[UGPA_MUSAC]	401.86	20.34 %	2	1	9	63	467	51.3	5.68
3.217	Q9ZP06	Malate dehydrogenase 1, mitochondrial	Arabidopsis thaliana	At1g53240	1	1	[MDHM1_ARATH]	237.14	14.96 %	5	1	4	41	341	35.8	8.35
3.416	Q41000	ATP synthase subunit delta', mitochondrial	Pisum sativum		3	1	[ATP4_PEA]	108.59	21.83 %	1	4	4	10	197	21.3	7.42
3.906	P04464	Calmodulin	Triticum aestivum		1	3	[CALM_WHEAT]	222.03	43.62 %	3	3	5	79	149	16.8	4.25
3.921	P51407	60S acidic ribosomal protein P2-1	Arabidopsis thaliana	RPP2A	2	2	[RLA21_ARATH]	79.23	10.43 %	2	2	2	8	115	11.4	4.61
4.276	P02237	Leghemoglobin C3	Glycine max	LGB1	2	2	[LGB3_SOYBN]	247.6	48.28 %	1	1	5	52	145	15.6	5.55
6.185	P02238	Leghemoglobin A	Glycine max	LBA	1	2	[LGBA_SOYBN]	300.93	56.94 %	1	5	7	38	144	15.4	6.57
