# Supplementary material for: iTRAQ-Based Proteomic Analysis Reveals the Role of the Biological Control Agent, Sinorhizobium fredii Strain Sneb183, in Enhancing Soybean Resistance Against the Soybean Cyst Nematode
Source: Front Plant Sci. 2020 Dec 11;11:597819. doi: 10.3389/fpls.2020.597819 (PMC7759536; doi:10.3389/fpls.2020.597819)
Supplement: Supplementary file 1 [file Data_Sheet_1.zip › ⁫supplementary material/supplementary material Table s6 DEPs in flavonoids and isoflavones synthesis pathway.XLSX]

## Sheet: Sheet1
	Table S4 Differential expressed key proteins in flavonoids and isoflavones synthesis pathway
	Accession codes	Protein name	Relative expression fold (J2+Sneb183 vs J2)	Coverage	Peptides
	Q9SU63	Aldehyde dehydrogenase family 2 member B4	0.808407	0.1041	5
	Q9SI17	Peroxidase 14	0.812348	0.0475	2
	Q9SD46	Peroxidase 36	1.3947	0.0465	2
	Q9LVL1	Peroxidase 68	1.5528	0.0277	1
	Q93XE6	Chalcone--flavonone isomerase 1A	0.580383	0.8028	17
	Q8H9B6	Caffeoyl-CoA O-methyltransferase	0.81103	0.3017	5
	Q56YU0	Aldehyde dehydrogenase family 2 member C4	0.622665	0.0439	2
	Q53B70	Chalcone--flavonone isomerase 1B-2	0.517866	0.3142	7
	Q42797	Trans-cinnamate 4-monooxygenase	1.36426	0.4723	20
	Q40313	Caffeoyl-CoA O-methyltransferase	0.478469	0.2065	4
	Q0WM29	Methylmalonate-semialdehyde dehydrogenase	0.802568	0.0198	1
	P86015	Peroxidase 3 (Fragments)	0.742942	0.439	1
	P52577	Isoflavone reductase homolog P3	0.803213	0.0645	2
	P50746	Probable cinnamyl alcohol dehydrogenase	0.694444	0.0732	2
	P31656	Probable cinnamyl alcohol dehydrogenase	0.670691	0.1117	4
	P30081	Chalcone synthase 7	1.34833	0.2648	7
	P26204	Non-cyanogenic beta-glucosidase	1.26422	0.0142	1
	P19142	Phenylalanine ammonia-lyase class 2	1.21065	0.0885	5
	O23044	Peroxidase 3	0.636537	0.0552	2
